# Supplementary material for: Dried blood spot characterization of sex‐based metabolic responses to acute running exercise
Source: Anal Sci Adv. 2023 Feb 5;4(1-2):37–48. doi: 10.1002/ansa.202200039 (PMC10989637; doi:10.1002/ansa.202200039)
Supplement: Supplementary file 2 — Supporting Information [file ANSA-4-37-s001.xlsx]

## Sheet: Metabolomics
					Subject	S1	S2	S4	S5	S6	S8	S9	S7	S3	S10	S11	S12	S1	S2	S4	S5	S6	S7	S8	S9	S3	S10	S11	S12	S1	S2	S4	S5	S6	S8	S9
					Sex	M	M	M	M	M	M	M	M	F	F	F	F	M	M	M	M	M	M	M	M	F	F	F	F	M	M	M	M	M	M	M	Post/Pre		24hr/Pre
compound	CmpdID	Pathway	parent	medRt	Polarity	Pre	Pre	Pre	Pre	Pre	Pre	Pre	Pre	Pre	Pre	Pre	Pre	Post	Post	Post	Post	Post	Post	Post	Post	Post	Post	Post	Post	24hr	24hr	24hr	24hr	24hr	24hr	24hr	FC	p	FC	p
L-alanine	C00041	Amino acids	90.0556	0.705069	+	13795120	19410720	10751590	22276480	16122860	14216420	12058200	16585680	12731760	19098930	13493980	9436813	17731470	25022380	16090660	28898780	19191930	25155290	24831890	19048120	15219580	19550720	21349770	11895530	11733400	13955500	11338920	16640280	13400190	12432980	12110300	1.3831	0.000404337	0.874551	0.0379894
L-arginine	C00062	Amino acids	175.119	0.673109	+	825558	605983	841729	1129164	607390	637364	2583469	543828	440744	1301586	1068836	653346	1720043	1530838	2365909	2181928	1226819	1877819	816441	2928969	920945	907303	2711021	632505	667615	724769	1094866	1396346	624294	641155	1943724	2.19817	0.0420713	0.877915	0.872535
L-asparagine	C00152	Amino acids	133.061	0.685118	+	672699	747976	781639	745200	726599	666464	665083	557189	557659	884984	633175	623631	701364	814663	582378	799675	684906	753085	674622	684797	600881	673022	833761	621588	520307	672179	660080	744882	635813	619686	722682	1.02281	0.703422	0.908452	0.0646808
L-aspartate	C00049	Amino acids	134.045	0.688156	+	1366291	2488527	1440666	915840	2301816	980999	1349738	922895	1002884	388880	1484252	982036	1551910	2702389	1135738	958623	2223481	1408738	951310	1381830	994843	285706	1752097	1156153	1116301	1912605	1049218	889862	1935330	964007	1388166	1.07879	0.36223	0.81703	0.0415146
L-cysteine	C00097	Amino acids	122.027	0.714826	+	96314.6	117591	64860.8	77880.1	60461	0	65538.5	67275	65686.9	59083.7	23471.6	71824.8	118413	192526	120385	141754	160922	130703	316356	114578	112078	75089.5	87657.9	107706	104139	82817.5	102942	65199.7	70335.2	94075.8	122756	1.81975	0.00171824	1.43543	0.216729
L-glutamate	C00025	Amino acids	148.06	0.691273	+	4349106	5595606	5675798	6668764	8647222	8543543	6314030	6661422	5918092	9506272	6187246	6708548	7034130	6054112	6734470	7524286	6381258	7428608	11294420	7405654	5843784	8483347	7867904	7741166	5687832	4224160	7026850	6467416	7712176	10307340	7564966	1.14326	0.19517	1.11289	0.377044
L-glutamine	C00064	Amino acids	147.076	0.687747	+	11234520	10450410	9161863	9881415	9882962	10168820	9259721	8873620	9818903	21253490	8977735	10385860	11882740	13787020	9173135	11503240	13479400	16010330	7170170	11434970	11066310	12239780	13379010	10971470	7637226	9309400	8725272	9967659	8580657	10681890	10106000	1.18324	0.356957	0.941965	0.251817
glycine	C00037	Amino acids	76.04	0.685822	+	1663902	2011513	1706036	2135104	1673448	1542087	1457408	1684602	2198379	2171196	2146833	1452357	1606036	1889418	1574670	2105499	1400311	2105820	2233170	1636379	1919395	1932218	2413177	1366631	1583680	1648844	1824666	1406562	1704542	1656490	1908261	1.12333	0.775259	0.989866	0.666488
L-histidine	C00135	Amino acids	156.077	0.650337	+	3581496	3649222	3694722	3094047	2942357	3560481	2310737	4291184	3296239	2641648	3713275	2935666	2878004	2722390	2788806	3157578	2827365	3279906	4479340	3467433	2500714	3852413	2921972	2198096	3187735	3424561	3783575	3240683	3326240	2669025	3527977	0.845882	0.448965	0.934211	0.858533
L-isoleucine/leuicine	C00407	Amino acids	132.102	1.12542	+	105655200	143326400	120634200	150718100	121250500	154877400	100687100	132812800	98680740	100824900	181673000	97853000	100792300	109790000	191231000	172614200	82198940	114632100	287414300	155463700	77260280	148985800	173039400	84308900	88124390	111438100	129457600	113915000	195542000	88202090	115041400	1.08985	0.41349	0.939501	0.662256
L-lysine	C00047	Amino acids	147.113	0.628997	+	7617610	6254546	6634172	7210486	7479054	7514052	5510826	5640488	4924294	5556006	6894470	4695670	6011334	6919768	6425428	9054013	6944498	5339960	11019460	6711400	5004452	8302704	7540368	3466590	5018468	5108320	6285684	6817610	8188188	5181602	6953086	1.0576	0.369773	0.871742	0.280106
L-methionine	C00073	Amino acids	150.058	0.983566	+	9659124	10321780	7610306	7438744	12957770	7914994	12978380	10688500	8320782	11401360	9422752	7523950	12706720	15182440	14093850	10118770	11390840	11657730	10989470	9272190	8402725	16789290	10879910	8054936	6256058	7439454	7471962	8590779	22753190	8284928	10257830	1.17286	0.0390557	0.857731	0.862598
L-phenylalanine	C00079	Amino acids	166.086	1.64415	+	46999960	53446610	58316950	44922960	44668700	48556690	60697260	48397300	44210000	193595800	65706060	57739540	36478830	35576620	58660840	54445420	139390300	23960130	94439240	57589720	136605100	58579460	192954300	149746500	32596810	48280190	26786590	47921630	40123040	30797930	44115600	1.14938	0.298544	0.826313	0.0270741
L-proline	C00148	Amino acids	116.071	0.729927	+	72547220	53965890	36397420	58621970	89682490	78689140	76870980	80374200	48254540	121711200	59060450	37916720	94590180	86695460	66992480	82402370	86390010	96140410	88614450	48102480	47379970	101614600	105480300	46435440	62205640	57355380	43508980	57707980	83245910	53920420	35258600	1.31516	0.108762	0.790594	0.157856
L-serine	C00065	Amino acids	106.05	0.682182	+	1234296	1170711	1134076	758665	1138599	985560	691776	716218	1110488	1148929	1334380	986393	1179223	1791173	1065179	1029934	935770	1700276	1279366	874835	987373	912355	1518488	1015847	792624	1232870	1162663	823485	1078902	1004624	920131	0.933416	0.128677	0.885852	0.863755
L-threonine	C00188	Amino acids	120.066	0.693209	+	3494609	3267201	3227982	3525082	2752340	3145414	2562006	2681889	2592971	3914015	2559761	1759181	3229702	3414385	2775869	3897316	2594798	3739497	4044422	3693722	2025748	3216697	3547108	1839092	2239380	2612189	2747142	3726752	2981794	2639238	3533114	1.12655	0.313652	0.85104	0.469064
L-tryptophan	C00078	Amino acids	205.097	1.77724	+	68981620	85493610	58787120	56033290	69120260	53935950	53313170	73691000	39717340	59001840	52731230	42550910	42736620	59389740	45976030	58773740	46343200	57476080	76602890	54803050	33166500	65742800	53012670	38082560	54941390	58353700	47800450	62667960	70527960	42669800	48306880	0.938994	0.150274	0.934582	0.0841496
L-tyrosine	C00082	Amino acids	182.081	1.03769	+	37162880	40101540	29660190	48677000	59921560	32500900	41371280	55632300	31338850	36630150	48281710	24536800	47788640	52485490	56160210	50515230	24443630	51470910	52912310	43594670	19155580	57263360	36040720	19049180	20794810	38087500	29069210	46856540	63510480	30539790	42669950	1.2723	0.695655	0.949776	0.334386
L-valine	C00183	Amino acids	118.086	0.723887	+	114962600	78671550	72690150	86412510	91341820	153316600	73174550	112029800	93827780	134935700	86096340	79585670	97318140	93955180	83804330	101625600	80416340	95848150	136985400	103151300	70572520	128552100	93911100	85518840	96657300	93547500	105019100	77368850	112462700	145281400	67483260	1.06778	0.957969	1.11856	0.603531
L-cystine	C00491	Amino acids	241.029	0.714009	+	74569.8	80897.7	60477.7	67725.9	102957	88815.1	74802.2	93898.6	82980.6	67072.2	71897.4	64890.5	62133.4	94822	75907.7	45347.3	60921.6	90509.8	55068.4	53649.2	76088.3	66340.2	76560.5	64312.7	73692	95634.8	87550.6	48090.9	79207.1	84291.7	61884.2	0.874682	0.123634	1.05889	0.696975
ATP	C00002	Nucleotides	505.989	0.635138	-	7033848	10185820	7440942	6840054	8454959	5260834	4561510	3779611	6674446	5824468	5851610	6075396	3838952	1775094	664406	763268	4208222	2987561	126950	4177565	3170577	4333440	3206076	3499873	5499640	7109400	5791676	6458596	9454781	6379172	6921720	0.500136	0.000218743	0.918217	0.683217
ADP	C00008	Nucleotides	426.023	0.639581	-	5705882	7899880	6525046	4398228	6718294	5496714	4845350	2717426	6209100	5972886	6389990	5095445	2744220	1725230	465966	431024	2974321	1883172	207647	2605085	2720529	2825626	2901778	3375575	4894374	8219568	4153957	5527458	7016038	6966006	5253360	0.456008	1.19115e-05	0.96873	0.901622
AMP	C00020	Nucleotides	346.057	0.710554	-	7613748	9906244	8190908	8904455	8243104	7749498	7097062	4631536	8704457	8278728	7996038	6947488	2745052	2732337	1663316	3161433	1973530	2252022	1317027	3056165	2918093	4768950	3395365	4303794	8586380	8939425	7038520	6790626	7622436	7452740	9241864	0.349859	4.89844e-07	0.930597	0.608794
Adenosine	C00212	Nucleotides	268.103	1.05562	+	835465	2472820	2337362	2014261	2810156	2307943	1772287	2426415	2028428	2775687	1766705	1994748	742960	975876	659493	883376	569892	651980	614415	817329	781543	2295318	535382	652922	1816181	3152120	2343834	2053066	3174553	2184477	2356266	0.323416	7.4112e-06	1.01555	0.0575808
GTP	C00044	Nucleotides	521.984	0.616483	-	94476.3	138523	111097	98244.4	113148	102157	67838.6	26266	126431	115015	112755	81392.2	26475.2	11915.1	9879.15	5071.77	30741.2	29702.9	0	36982.5	40671.7	68931.7	38395.8	62568.6	88253.9	100963	64117	72568.2	107607	106404	79236.2	0.283437	4.47946e-05	0.863905	0.116224
GDP	C00035	Nucleotides	442.017	0.622483	-	234277	396285	336414	195100	271511	294862	171118	85388.9	342964	432997	342019	335430	72804.2	35695.6	35871.5	26004.1	105337	111693	0	92706.9	118071	160060	140937	182998	142714	305123	182235	203191	247033	322665	218789	0.31421	1.27297e-05	0.805819	0.207458
GMP	C00144	Nucleotides	364.065	0.975373	+	105170	195628	193436	122936	122931	211261	106487	32925.2	144269	166266	200909	299540	36119.4	46069.5	25785.4	34527.6	32838.4	43074.6	13033.8	35371.7	91388.5	80160.5	81531.2	127820	145928	231884	118004	126955	140069	216099	63189.7	0.255024	2.92137e-05	1.13937	0.893389
Guanosine	C00387	Nucleotides	282.085	1.045	-	108679	363586	278891	315171	391929	434243	188507	328803	392947	353485	238129	446834	141048	167178	74804.6	110028	59528.4	92772.6	17465	78699.9	364508	405686	251865	357755	270944	326156	429586	225687	368474	321851	251162	0.367992	0.00405795	1.02119	0.71368
Guanine	C00242	Nucleotides	152.056	0.982976	+	448496	680863	329781	330994	497649	355440	590972	452458	671928	480075	436087	346211	586282	688512	612574	421852	470189	494525	526683	465174	403365	780752	554342	314756	253666	392018	455886	367051	982944	498070	492083	1.13347	0.223629	1.01648	0.77102
Cytidine	C00475	Nucleotides	242.077	0.681408	-	22190.4	34881.8	56057.7	90520.4	69355.7	31538.3	37963.3	73728	28932.4	76204	74864.7	60073.6	115587	137687	192137	126884	87296.3	168241	386702	197374	54503.7	74214.5	16799.6	94752.2	23386.7	86063.2	60893.8	68117.7	33766.8	62394.9	62416.6	2.08791	0.0179047	1.64356	0.522795
UTP	C00075	Nucleotides	482.962	0.588035	-	39576.5	94235.4	78143.1	53334.9	65779.2	77117.9	51518.4	32357.6	57953.8	81476	92361	81254.7	45126.3	30905.8	11314	18667.9	41202.6	44007.8	3575.12	67458.3	57551.4	58382.9	67500.9	60523.3	59250	87234.2	54962.4	40585.9	46435.5	47990.2	63200.1	0.623764	0.0120008	0.83556	0.258054
UDP	C00015	Nucleotides	402.995	0.597897	-	129832	270250	242204	186183	192318	217416	186027	105632	189084	265970	235380	228132	106461	79070.7	63088.1	64474.3	97838.8	77159.4	39447.6	147978	130877	168499	127808	201059	176259	220389	172991	156101	199203	196549	209132	0.498617	0.000542919	1.022	0.421685
UMP	C00105	Nucleotides	323.029	0.641703	-	24803.9	79278	73242.2	32461.3	54268.7	102820	67015.1	28292.3	96177.5	54100.1	108178	68447.6	5219.54	8491.84	12081.4	7686.21	17642.5	48075.4	4291.34	11418.9	31902.5	18392.8	35530.1	43739.1	74821.6	23248.7	66730.4	47483.8	48055.2	89611	49369.8	0.219425	1.25921e-05	0.736696	0.699936
Uracil	C00106	Nucleotides	113.035	1.02519	+	273187	651089	874166	797903	636321	718590	636905	879200	663635	455263	1084254	780591	563882	1254305	1194644	1055766	509302	692016	895209	819570	572689	648642	722019	777664	716974	810336	860529	1150090	965470	806766	979083	1.08498	0.193011	1.32168	0.00834817
dUTP	C00460	Nucleotides	466.967	0.594497	-	51681.5	102849	68336.3	44952.3	93531.8	75459.7	84564.1	84313.8	59597.7	46874.4	70722.2	69062.8	16024.5	5285.53	4478.78	8245.49	6299.12	3658.48	0	6126.68	28195.4	49477.4	42636.9	37247.7	77413.5	68907.2	47237.7	42994.2	96173	35400.5	75034	0.10405	8.4931e-05	0.913165	0.240568
ITP	C00081	Nucleotides	506.971	0.58857	-	44382.8	149792	84623.6	129864	203332	166347	129756	81881.9	105800	122506	106600	136148	46047.5	24862.3	10061	14062.1	34709.3	21068.8	4196.84	29088.2	73689.7	125555	95445.4	95168.2	91393.5	168161	130728	98988.3	172869	157814	144576	0.252902	0.00136629	1.11329	0.537659
IDP	C00104	Nucleotides	427.005	0.611392	-	0	29583.4	9872.02	23629.2	26574.6	27541.8	30089.5	13400	28553.1	28125	10360.1	6804.34	26173.6	15041.2	25361.8	7656.02	9072.41	13456.8	20932.2	24992.6	25582.3	24319	25285.2	17867.5	16064.2	22321.4	18755.8	25098.8	22275.4	15458.5	34790.6	0.901351	0.981903	0.838222	0.781787
IMP	C00130	Nucleotides	347.04	0.677233	-	567961	726028	537714	619794	672414	722791	352938	236178	559364	420018	1056849	707320	228835	209026	117702	113816	161258	208094	165790	175896	206219	383450	501282	550684	786355	954836	551650	663196	740310	595191	400419	0.34882	5.79694e-05	1.07003	0.180826
Inosine	C00294	Nucleotides	269.088	0.758469	+	323265	786046	553497	544877	963126	840011	482849	1201519	797316	590008	545866	1599650	190356	306943	142548	248234	109563	168064	174575	141398	542588	937021	608373	751533	755338	746694	712972	541386	873892	587978	697288	0.31873	0.00499977	1.28812	0.506433
Hypoxanthine	C00262	Nucleotides	137.046	0.75678	+	15510700	20710710	15077280	16505680	22026880	21072890	14754930	28634170	19228970	12816030	17995090	24511180	12784020	18024140	14128470	14196680	11976190	11062020	43990210	15393490	16735210	21954680	21904740	17309830	18554050	18252720	16707250	13895160	22346960	16007750	19835050	0.863116	0.814745	1.10584	0.995123
Xanthine	C00385	Nucleotides	151.025	0.744937	-	150964	300094	246729	384664	210931	257355	156349	200039	285873	261607	235410	303555	243070	481725	437889	885581	356962	230599	1876232	659778	432931	281111	313748	295774	195481	202922	247252	189036	361838	243084	229072	1.56699	0.0586523	0.928435	0.902711
Urate	C00366	Nucleotides	167.02	0.683152	-	12938510	16627990	20170050	17402680	15138030	20812200	19067500	11297120	15391480	11467980	10949580	8930937	9438291	17960300	22130600	17349230	15736190	14350450	23706000	28702560	12193770	11700040	11543670	9712616	10664640	18986390	24008470	16999680	26268850	23705450	30392650	0.985494	0.495397	1.36217	0.0841575
5-Hydroxyisourate	C11821	Nucleotides	185.032	0.699184	+	1262876	1450914	1269571	1378657	1528870	1698206	1682641	1450944	1394725	3204052	1375590	1458616	1674834	1869644	1402561	1610268	1895452	2685713	1223020	1327030	1526520	2041061	1912229	1753842	948102	1384025	1181127	1458087	1414188	1581476	1382269	1.18155	0.367415	0.953899	0.0441307
(S)(+)-Allantoin	C02350	Nucleotides	157.036	0.70935	-	161852	383708	288679	223728	249445	316598	375321	306703	185724	177664	206768	178300	255588	249041	356617	257063	190867	317049	378623	219734	229698	273892	165310	225428	249310	211130	217672	174618	350812	301762	270911	1.06648	0.803339	0.863622	0.428352
Allantoate	C00499	Nucleotides	177.061	0.634319	+	1499675	1126537	1022390	783058	946792	1062489	806428	1162658	810333	1082519	893492	813730	1012712	947627	754795	748584	670884	907863	1326917	665024	711273	1479498	793035	659594	1244266	1032334	989833	787708	952851	659113	840999	0.786027	0.231383	0.931984	0.138339
3',5'-Cyclic AMP	C00575	Nucleotides	330.058	0.751784	+	29717.5	43454.6	62369.2	87329.2	130738	114307	144081	93373.8	85122.1	162948	72142.1	173564	144026	126397	89888.5	101282	164385	98222.3	79810.4	53918.5	110605	58076.5	197276	149340	85149.2	137616	87342.2	58112.6	109450	130461	34991.8	1.17257	0.485579	1.00015	0.863764
2',3'-Cyclic CMP	C02354	Nucleotides	306.049	0.742854	+	12997.1	25570.1	12981.9	12938.5	8444.05	0	15291.3	12651.7	11127.3	29113.1	27771.2	27388.8	17870.3	31613.5	19627.5	34742.3	14819.6	17454.5	10841.3	48688.6	37816.7	14599.9	16019.6	18663.2	11627.8	24814.8	46313	9209.43	18773.1	23753.4	31826.5	1.40627	0.143151	1.82973	0.0819544
5-6-Dihydrothymine	C00906	Nucleotides	129.066	0.703277	+	4521360	9489444	4051615	8424645	7514890	8300650	7417274	10582600	2901885	6482628	2057676	1356348	6094792	10501420	5528142	9037015	6644488	11120360	9508747	6655010	2835306	6278230	2313504	1729283	4938071	7544038	4044469	6453444	6528970	7225222	6605670	0.929698	0.406726	0.868804	0.0359822
Pyridoxal	C00250	Nucleotides	166.052	0.716771	-	168519	118432	130683	121034	134023	102948	118683	107144	161168	161275	118601	137874	117090	139260	103561	124202	127459	118491	127027	136872	147750	93078	106361	124990	172761	145816	92163	146966	109352	127725	117306	0.989972	0.276419	1.05528	0.805919
4-Pyridoxate	C00847	Nucleotides	182.044	0.704317	-	819653	560645	348476	996698	630552	646175	415361	678370	355496	625632	479789	307825	648396	425189	310823	648601	485069	601452	831641	424761	285993	863262	435135	336893	785808	373554	271485	668740	616533	393134	384492	0.775708	0.444053	0.623476	0.0309103
Pyridoxamine 5'-phosphate	C00647	Nucleotides	247.045	0.730774	-	0	27227	10570.6	20310.7	32296.8	16181	13430.7	24065.3	13671.7	19505.6	37902.6	14405.9	61256.7	44951.3	37784.3	46905.2	32497.1	62917.6	338574	17784.8	70179.1	65766.3	62690.9	26758	12538.3	11741.8	34896.6	12227.7	35052.4	32005.6	14778.5	3.03089	0.0606789	0.913323	0.400539
Nicotinamide	C00153	Nucleotides	123.055	0.980426	+	24583870	52312250	36545770	34965300	64532980	32636870	62526280	56417470	41383800	30985410	28266270	33337740	43775810	60600670	64102370	39492760	64345010	64108990	46634840	51892480	40631400	42367970	38391070	41186800	36112460	27936330	41272700	21427550	78894340	45410860	49642280	1.26429	0.055295	1.12934	0.863493
Nicotinic acid	C00253	Nucleotides	124.04	0.608286	+	2211589	2003355	2727529	2404687	3807319	970108	1966676	2113201	3099539	2355820	1653679	1070772	2502328	2879507	4324878	2928196	2149352	1991589	2679527	3122213	1486997	2937648	1487690	1184969	3384778	2240631	3162388	2026090	3585271	2033518	3354501	1.19817	0.364091	1.42992	0.0921122
Adenylosuccinic acid	C03794	Nucleotides	462.067	0.578047	-	57641.4	91716.1	97493.7	64613	91636.3	83429.9	81708.2	27445.4	85461.1	128430	76033.3	66259.1	6620.28	4157.29	5017.17	1913.78	5576.02	4897.7	0	12601.5	16752.3	79302.8	21579	26686.1	100618	76048	84585.1	56487	64196.9	94106.6	101235	0.0738551	1.15494e-06	1.01385	0.893092
UDP-glucose	C00029	Nucleotides	565.048	0.59949	-	893013	1175796	1167567	1130690	947224	1095251	860934	494319	1046414	1029104	1572379	1406326	1196733	1002010	1119730	888956	761962	635430	828846	1069966	891445	894669	1092709	1545106	1109782	1286181	924651	936341	891696	1215298	1090608	0.88561	0.408507	0.995761	0.729592
ADP-D-ribose	C01882	Nucleotides	558.065	0.615162	-	25238.9	12269.9	27141.1	21857.4	16906.2	11398.8	24924	8437.2	8807.92	34934.9	21067.6	13026	11632.4	8882.14	24477.5	8391.61	30136.1	24688.8	26649.1	28824.7	14382.1	21331.8	33635.4	27838.8	6502.5	34520.7	18596.7	10960.1	11115.4	11473.4	33292.3	1.29474	0.428379	0.524921	0.725609
NADP+	C00006	Nucleotides	744.081	0.977695	+	184212	361930	311157	316886	153972	287893	206602	140537	123893	256251	293469	277381	125497	153354	99884	170673	188331	152616	124314	241852	157220	134075	107660	147401	318068	338041	176771	281104	178723	323961	199228	0.562218	0.00922627	0.976417	0.976004
NAD+	C00003	Nucleotides	664.114	0.725368	+	57061.8	61634.4	89181.9	43183	338275	78003.6	692466	79046.9	115820	401784	51646.3	172623	302689	428987	224266	31048.5	374228	536959	54699.2	109964	317725	65313.9	356288	431081	52469.7	108844	163531	48475.6	192377	475705	107080	3.68792	0.347539	1.39537	0.795919
Phosphate	C00009	Phosphates	96.9682	0.641895	-	18820320	19682320	16642480	17991610	14985660	17097810	17361370	13126440	19480360	16192240	21370600	18579870	23300700	23875910	24660180	15739960	21621630	16919640	14641260	25114220	20650100	19635510	22894480	21561470	16686560	20518420	15937730	19994410	18059800	16177540	17736560	1.22148	0.0216855	1.02161	0.613005
Diphosphate	C00013	Phosphates	176.935	0.60679	-	357093	872164	577189	455898	738707	761851	444397	258020	801063	687209	522290	459906	543372	642634	611339	289796	775009	575436	226603	564383	513834	413587	565198	482966	440310	744745	506986	554598	710020	801915	587061	1.00753	0.296578	1.0171	0.613609
D-Glucose	C00031	Glycolysis	179.055	0.683026	-	15590060	11003350	10962620	10865480	10452180	13246980	10245730	9142859	10675920	11403080	11845400	18419970	12991620	22612630	17907700	13430630	19253560	13096240	4179372	23224280	15345490	8950796	13435960	11815190	11291720	11313050	10830820	10260130	8801667	12346810	12500980	1.2231	0.191076	1.03002	0.379059
D-Hexose-phosphate	C02965	Glycolysis	259.022	0.619273	-	2306542	4045855	3677753	3868790	3968765	4596644	3076944	3485260	3670074	4838726	3565189	4539404	2717618	2556600	3386758	3090689	2137375	2671221	6009500	2205038	3575798	4062377	3050021	2955257	3294195	3862993	3558219	3134655	3656297	3934013	3628630	0.795765	0.144926	0.937924	0.785994
D-Fructose 1-6-bisphosphate	C00354	Glycolysis	338.989	0.584173	-	23151210	53437120	41852820	31440390	49227260	50088380	32152130	21038850	43179000	36565530	41064720	39950640	10097630	7154660	4342804	5354448	7010676	5729568	3347471	6421726	14982310	25858520	19406150	24287640	36943530	52659890	43465160	26906980	52457760	41909920	40791500	0.174848	1.27544e-05	1.00136	0.513998
D-Glyceraldehyde 3-phosphate/Glycerone phosphate	C00118	Glycolysis	168.989	0.613902	-	4170041	11158140	12350410	6666460	16870330	11843910	7807836	3853373	7713964	9152875	12814150	9420903	2656436	1968770	1479790	1563188	1705911	1704441	1939290	1314910	3412733	5734748	4047867	5172253	7485294	13873480	11367140	7781914	9517091	12089560	9093493	0.210407	0.000124927	0.852928	0.972361
1-3-Bisphosphoglycerate	C00236	Glycolysis	264.952	0.587716	-	66968770	151838000	122815200	77961350	140480800	147675200	78860540	35028660	139667200	137937000	94472900	73996220	13087330	4661339	1726272	3073274	13883660	8955251	143656	14810340	16557100	52724530	20918450	30917720	84348620	132889100	97211380	85388460	134355400	165478400	126204800	0.124125	8.95862e-06	1.0276	0.574205
2/3-Phospho-D-glycerate	C00631	Glycolysis	184.985	0.596495	-	13157720	32213070	23504290	22514320	30636680	25049400	19539460	14152600	21021170	27600680	24795580	19081920	18060940	11610160	12626910	10908240	19168400	15830620	7134130	17205130	18315670	20295090	18136920	20250280	18588840	25144090	18104050	19832980	24075910	24867640	24657230	0.766344	0.00755852	1.02432	0.447033
Phosphoenolpyruvate	C00074	Glycolysis	166.974	0.589659	-	3847107	12109300	6696050	7230932	10266130	9628551	7013524	3902616	9121266	9653483	6589094	5934928	3102229	1699756	1662936	1788293	3607907	2866403	1068156	3266447	3314545	5602450	3579608	3952961	6075692	10417600	7099402	6303898	9110440	10506430	9326325	0.447099	0.000119401	1.25993	0.64925
Pyruvate	C00022	Glycolysis	87.0073	0.689038	-	2555480	3506160	3074169	3788252	3137416	3423391	2884409	4246978	2894046	3395399	3281929	3532662	7807420	7661724	11211950	10031310	13657210	8707122	8174562	8634145	6769094	4971696	5537741	4874634	2616945	2252891	2646191	2324633	3581652	2706881	2809497	2.39347	5.29809e-05	0.84343	0.113167
Lactate	C01432	Glycolysis	89.023	0.672488	-	56533980	135969500	82090200	146097800	160520800	119076800	103798100	166863700	91746580	111291600	120333300	126343800	383233900	382824900	581964800	531497300	391282500	336331900	726520100	383225200	310969100	229091100	281753700	228193200	85335020	87899830	116164200	87762150	117018000	105543500	115945600	3.19974	6.64737e-05	0.886348	0.416681
Mannitol/Sorbitol/Glucitol/Iditol	C00392	Other sugars	181.071	0.703071	-	299818	266364	242798	749061	323952	243888	310110	202810	285236	372018	292795	187970	252451	300208	209293	566742	231798	180432	642046	402480	381394	439923	248138	188406	284312	209364	262701	322331	343699	238678	238111	0.956107	0.589053	0.876203	0.247348
D-Ribose	C00121	Other sugars	149.045	0.645455	-	978029	953930	873773	454662	963036	963342	881448	1060645	1216436	418229	625636	517029	867510	668086	805817	350687	794847	860472	1018150	946084	1040648	478077	537165	523379	674751	1663700	847637	450915	720354	997223	900967	0.872117	0.0233588	0.888574	0.837032
D-Rhamnose	C01684	Other sugars	163.06	0.760145	-	336356	361190	349770	377713	286693	439880	328442	398138	342664	458252	326315	190632	259923	458639	456064	386272	443937	395149	458784	337260	322067	458109	310101	348267	278917	398075	254870	367774	409343	305837	370963	1.12851	0.17449	1.05148	0.702154
D-Arabitol/Xylitol/Ribitol	C01904	Other sugars	151.061	0.685845	-	363116	700340	438629	1462135	975322	1140148	1380561	872226	1294751	1126370	714189	866801	557080	914079	913229	969312	943718	970298	941773	1107522	1029138	1310984	952724	699731	1289458	1368415	1437604	1461967	735153	1460871	1132045	1.02646	0.981503	1.40304	0.134344
cis-Aconitate	C00417	TCA cycle	173.008	0.616885	-	781864	891353	478826	445154	751477	558909	337559	520575	668782	620591	595888	643966	605680	665168	411102	485854	538817	479124	277092	369372	645836	592340	546798	578854	699080	602190	546563	453388	734909	573416	653343	0.892423	0.00260578	1.07744	0.971547
Citrate	C00158	TCA cycle	191.019	0.640091	-	10542790	13008050	5823324	8182874	10941570	7002598	4270926	8145456	13913930	7154342	7336490	9035730	8524470	4774930	5141568	5347066	6958816	5467724	2222535	5017654	10060330	9526291	6728892	7322708	13063500	7937512	9410339	8275328	12221120	7282966	11123550	0.74696	0.00787488	1.15	0.363121
2-Oxoglutarate	C00026	TCA cycle	145.013	0.619538	-	143312	238288	250389	631274	401395	567773	503611	454612	511577	776067	324344	383315	296825	248577	385139	486140	284327	397660	422400	407987	450308	856574	350630	376830	463033	354672	457899	524984	259160	609295	488176	0.914478	0.552844	1.15356	0.376804
2-Oxoglutaramate	C00940	TCA cycle	144.029	0.667445	-	49466.6	60561.9	59465.1	107056	111728	63952	30470.9	94372.3	80312	101605	121612	27635.5	49132.7	46646.3	99837.4	65555.1	52229.4	28371.2	40511.6	70417.3	39537	113325	68331.7	33001.5	23337.8	23860.4	50803.8	24646.7	26798.2	30748.6	85444.8	0.702615	0.0842456	0.442494	0.134469
Succinate	C00042	TCA cycle	117.018	0.61325	-	2426273	1969368	1869600	1943242	1793812	1812316	2127973	1516613	2286685	2223895	2096000	1899306	3953760	5009854	5496562	4444764	4337422	4604726	3011268	5928704	3411810	2254288	3392016	3120538	1927821	1473485	1564898	1488985	1565549	2141809	1850428	2.11909	0.000145654	0.805638	0.0447924
Fumarate	C00122	TCA cycle	115.004	0.626269	-	666058	1236086	671630	860412	1007726	829198	811243	1030958	822888	1147400	947970	764153	1154083	1437141	1416648	1378149	1360803	1357446	1535976	1474340	1093000	1272735	1153118	1142593	881781	902833	723934	784351	1188333	769353	1084298	1.6088	1.67387e-05	1.06342	0.667273
Malate	C00149	TCA cycle	133.013	0.610317	-	4447020	6305020	6633418	7143980	7828650	8022922	6765736	7932362	5740802	11271290	8422666	7041218	10649160	9605465	13342150	12516270	9880414	11812530	14119980	12518830	9928190	11951500	10505940	10792360	6189222	4868900	6551226	5803488	6997522	8227098	9503805	1.59355	1.77146e-05	0.968295	0.819936
2-Hydroxyglutarate	C02630	Alternative Carboxylic acids	147.029	0.625467	-	486371	715977	851511	1104060	728318	924957	1153308	1038620	873745	1474701	632172	1538066	669682	644769	1121549	1039707	840067	1027721	1185405	1076314	881209	1990791	662063	1422158	590775	535003	786172	919881	873034	843927	1170998	1.1494	0.111964	0.991093	0.502906
Itaconate	C00490	Alternative Carboxylic acids	129.018	0.619582	-	435072	480345	326371	469709	475132	388248	328941	446321	416709	547213	371546	538572	461105	368093	371281	473152	381239	430664	372645	410436	523301	583470	389165	461425	440979	355968	351322	394360	484888	410761	503425	0.954284	0.993885	0.94412	0.88352
D-Glucono-1-5-lactone 6-phosphate	C01236	Pentose Phosphate Pathway	257.007	0.614454	-	33636.4	21317.2	44366.4	25810.1	63488.5	65482.3	52470.2	19836.7	45166.1	36414.4	29541.7	38480	24455.9	11536	28615.5	28421.7	32680.8	21473.1	27652.6	22265.9	27778.4	44782.6	13104	20887	29410.1	44313.5	23085	25669.7	48251.7	43960.3	43816.4	0.695761	0.00641936	0.987603	0.285353
6-Phospho-D-gluconate	C00345	Pentose Phosphate Pathway	275.018	0.591205	-	422172	774205	655060	571621	817880	781962	597708	476398	701194	622978	541582	540754	409482	324374	289510	238958	413810	368240	205862	403630	481890	486760	357882	479602	544903	728748	614632	507846	640754	696324	693608	0.632325	0.000164144	0.978161	0.509133
D-Erythrose 4-phosphate	C00279	Pentose Phosphate Pathway	199.001	0.606205	-	104468	241178	189210	173778	322969	218191	206310	144602	182650	138978	193910	215610	41115.1	57750.4	63153.1	33196.2	60725.6	70625.4	55258.5	36351.5	76541.4	121332	112646	108453	179154	238729	206356	154128	316277	230624	238944	0.323342	2.28887e-05	1.11785	0.238864
Sedoheptulose 7-phosphate	C05382	Pentose Phosphate Pathway	289.033	0.627462	-	298210	423841	348018	243709	387005	354291	336552	264792	396178	357129	395215	450548	153508	157469	153324	102655	124311	113823	476907	181630	226448	355294	266305	279663	379357	478450	522871	235199	523863	322977	508527	0.476651	0.00160068	1.37479	0.0388503
Pentose phosphates (isobars)	C00199	Pentose Phosphate Pathway	229.012	0.631103	-	804039	1083079	1122641	849655	1013378	1069065	696239	688903	1295314	835687	1066580	1387214	536229	553854	389600	384287	332201	446261	336126	496091	776392	1007514	1053576	1054209	1078748	1736022	1543832	1045424	1583162	1045780	1639671	0.496317	0.000529184	1.52345	0.011702
Glutathione	C00051	GSH homeostasis	308.091	0.977509	+	32566370	34510600	40166760	17339860	39040490	23924450	23615010	25314390	24600820	30871250	31208120	24861380	30080690	34991180	23400350	12137220	38958150	41104700	17547570	22284090	22368530	26894310	28943280	27121710	22698430	24011040	21324440	19675830	66644720	31011720	29687100	0.961385	0.420971	0.737296	0.92685
Glutathione disulfide	C00127	GSH homeostasis	611.145	0.594093	-	4326254	2125610	4220680	3911752	3666923	2589114	1916850	2702027	3340963	4965759	4959292	3094838	5935534	4710112	5708734	5181280	8517912	6784608	6636784	7311550	4309894	4257540	7063734	4586882	3733243	3691868	4697004	4050054	4367454	3696025	3904764	1.66159	0.00061767	1.06486	0.0587098
5-Oxoproline	C01879	GSH homeostasis	130.05	1.02621	+	12677000	15625640	12342610	10683080	30618830	12914590	31476980	39870410	18683710	13557640	12828460	9188009	17946860	27788590	30180830	15749840	9898120	26940960	20274420	13352340	13031010	28048530	16243370	15212300	16162360	10318460	21905300	9419836	40981390	28530250	32220660	1.29155	0.779608	1.69617	0.14043
S-Glutathionyl-L-cysteine	C05526	GSH homeostasis	425.081	0.629564	-	391372	436143	493073	438286	264332	287065	242852	278296	456068	432789	316330	289019	329024	341056	363620	394466	437783	502634	782513	519834	383174	306955	492886	376025	368546	554418	603203	544715	349778	431632	648695	1.09883	0.223014	1.39181	0.0337058
Cys-Gly	C01419	GSH homeostasis	179.048	0.986954	+	386086	382395	489973	205343	456627	286813	307284	302178	323492	383025	316784	200302	341698	373908	286455	123634	425378	474198	217264	290628	273451	300697	360158	350750	288303	256306	304509	207231	713823	395605	406445	1.00331	0.55845	0.796319	0.89382
Ascorbate	C00072	GSH homeostasis	177.041	1.15727	+	207405	302537	224507	137303	165837	233498	137656	170799	214539	116111	204850	167272	157275	183313	108522	156714	59869.4	188728	322702	160275	119666	174383	200226	193279	134973	340868	269420	220185	282638	178517	283382	0.890881	0.417926	1.29901	0.215307
gamma-L-Glutamyl-L-cysteine	C00669	Gamma-glutamyls	249.058	0.94506	-	67680.8	62439.3	58325.4	50777.9	89484.1	67074.4	73877.3	56434.5	58437.2	75776.7	79821.2	59281.6	89014.7	87217.5	102162	43058.9	62486.7	59571.3	48161.2	88096.8	76194.4	82380.7	88958.7	53864	40616.3	62384.1	51541.3	78265.3	55391.2	49671.1	85484.1	1.22439	0.31021	0.825819	0.450887
gamma-L-Glutamyl-D-alanine	C03738	Gamma-glutamyls	219.098	0.981541	+	19126.4	69243.6	43019.4	46432.5	47432.2	21759.3	35463.2	61563.3	35235.9	46993.2	20536	40818.2	113079	254978	272069	175575	122394	140412	180122	113359	103655	131652	64750.4	77299.2	33026.5	20145.6	10720.1	29105.3	78033.5	18035.6	34339.2	3.03021	6.93681e-05	0.676562	0.44123
gamma-Glutamyl-gamma-aminobutyrate	C15767	Gamma-glutamyls	233.113	1.03804	+	104141	102435	159567	124824	205011	99130.9	248858	219261	142080	49450	92218	68382.4	198358	158108	351908	182923	80361.1	184206	95007.4	161346	108522	111845	32614.3	71782.7	91079.6	70557.1	146840	167778	262435	129607	131599	1.17901	0.731564	1.05427	0.787205
(5-L-Glutamyl)-L-glutamine	C05283	Gamma-glutamyls	276.118	0.752204	+	15060	10005.5	0	12968.1	48903.3	27004.7	50507	26638.4	11753.2	80991.4	12194.8	47647.4	75012.5	73451.4	75863.8	40197.7	74294.5	80886.2	30817.2	34629.8	44517.1	42279.6	85737.3	61134.6	11386.7	12338.4	37508.9	8602.02	33768.2	50048.9	10979.2	3.22761	0.0125727	0.819282	0.997878
5-L-Glutamyl-taurine	C05844	Gamma-glutamyls	253.05	0.635281	-	29093.3	69564	69982.1	47715.2	37928.6	60655.9	55756.1	104166	61908.1	37827.4	59003.4	77063.4	126191	67369.1	154427	98486.2	61781.3	50748	102936	61441.7	92550.6	110230	63693.6	42580.5	57267.5	24532.2	35826.2	33830	19586.3	26831.2	47932.4	1.33646	0.0651791	0.60675	0.0982489
L-Homocysteine	C00155	Serine biosynthesis and one-carbon metabolism	136.042	0.756998	+	203359	171966	162525	174847	229508	231923	215232	290913	177026	673162	142824	223949	159009	183596	155415	207443	162738	230260	281387	189091	162236	524850	198031	179737	108289	216180	119175	142626	488370	204259	181050	0.890336	0.253702	0.890298	0.827194
Dimethylglycine	C01026	Serine biosynthesis and one-carbon metabolism	104.071	0.723355	+	1506928	1385960	1454234	1677406	1677661	1901793	1821911	1356230	1905056	1219963	890038	1250834	1599448	1251398	1718185	1760831	1266960	1105351	2088440	1266935	1356240	1172919	983703	1003370	1626266	1288500	2215262	1605610	1902112	1640450	1715936	0.85571	0.219956	0.977968	0.55039
Phosphoserine	C02532	Serine biosynthesis and one-carbon metabolism	186.018	0.588229	+	113035	68653.2	74177	160057	122726	85738.9	79202.6	104593	102720	122937	64052.6	73141.6	128056	194824	176304	195028	94415.3	156921	145197	98489.9	128124	152946	91562.7	74471.3	132488	49552	135128	94472.6	97393.2	103431	122912	1.45029	0.0124775	1.20635	0.792787
3-Phosphonooxypyruvate	C03232	Serine biosynthesis and one-carbon metabolism	182.969	0.606464	-	43632.8	70203.7	54407.2	51810.9	88200.4	82376.6	48988.4	46009.9	35589.4	82270.8	68802.9	49617.9	55024.2	17369.8	35474.9	35902.5	57143.1	43794	24611.9	16519.1	48634.7	49186.8	60209.4	60264.2	42698.9	52165.1	21598.8	39888.4	36336.3	43884.4	71397.8	0.870178	0.0128895	0.784802	0.0934114
S-Adenosyl-L-homocysteine	C00021	Serine biosynthesis and one-carbon metabolism	383.112	1.75204	-	137915	126503	78187.7	97418.2	88492.7	56434.1	71458.5	69120.4	160484	95546.1	66125.6	94287.6	82922.8	61235.2	58998.2	88830.8	67365.5	70210.3	43192.5	97576.1	47264.9	62683.9	81423.9	54093.3	127107	109101	78253.4	95427	92925.5	140911	104204	0.711506	0.034887	1.17755	0.364338
S-Adenosyl-L-methionine	C00019	Serine biosynthesis and one-carbon metabolism	399.141	1.7829	+	835558	1219951	1391343	759745	939644	636716	535836	833410	1045636	953698	645570	967888	483344	631522	492184	526680	598890	659884	548271	608082	562118	726539	576340	524417	973322	948023	921398	903902	1074256	1060837	1161614	0.641312	0.00152915	1.16488	0.494055
Ornithine	C01602	Urea cycle	133.097	0.621124	+	4520674	3100819	2869589	3073309	3415556	3193086	2300017	3353749	2256573	3231742	2975347	2549096	3362797	2648889	2573324	3165392	2727368	3145008	4715430	2229512	2156160	4199472	2630097	1852536	3694067	3244670	2955690	2221903	3609709	2002093	2852410	0.870772	0.681386	0.953197	0.326138
L-Citrulline	C00327	Urea cycle	176.103	0.691978	+	1399320	1540429	1873848	1375853	1848118	1382009	1706733	1136480	978880	1993136	1633862	1850689	1864612	2779732	1909044	1440952	1850864	3076027	1265536	2159860	1170179	1410145	2115260	1823545	1234025	1329404	1861844	1271887	1499018	1705677	1873926	1.17049	0.104868	0.973117	0.586932
Argininosuccinate	C03406	Urea cycle	291.134	1.77329	+	167217	226291	249349	200183	187033	189695	160600	203738	185030	141398	149015	105408	89702.3	211813	133247	173143	155398	167419	73531.9	162416	89057.2	120182	141047	106554	73127	143500	129999	174713	87539.5	134712	113031	0.737225	0.00196676	0.685307	0.000990637
5-Methylthioadenosine	C00170	AA Catabolism	298.096	1.76727	+	1984585	2442223	2160114	2745184	2463777	2575954	2164369	3094042	1645622	2238750	1649309	1524366	1161740	1423190	1024373	1768091	1083565	1864338	695746	1643761	1159606	2075222	1114316	1446919	1098185	1288368	1237876	1749816	1489557	1306888	1600039	0.587068	6.43557e-05	0.535122	2.62255e-05
Spermidine	C00315	Polyamines	146.165	0.623678	+	6237378	4306244	8328326	7793840	10726450	7131682	8511957	8688729	5019326	8089698	5191865	5186377	5395104	4849323	7409756	9133844	8243278	9294912	7456698	13114250	5456628	11214580	5929378	5542950	4987858	5066340	8146700	6794822	8895517	5436210	12714160	0.996042	0.26488	0.87182	0.865005
Spermine	C00750	Polyamines	203.223	0.623533	+	790556	1782073	2913013	3147495	2968336	2570044	2965968	2087998	2110303	3696984	1438119	1356838	1315555	1896792	2594187	3459475	2973187	2462541	2801834	5688812	2403997	5428370	2095784	1749701	1074468	2255886	2574354	2068353	2440276	1789081	4825414	1.08042	0.0886213	0.774417	0.968096
N1-Acetylspermine	C02567	Polyamines	245.233	0.626945	+	8085.12	18708.4	72567.8	43332	29681.9	26442.7	43162.6	37866	32605.4	63463	7622.61	29983.2	41623.3	29685.6	56546.8	63492.1	32229.9	55213.5	280272	44217.6	34314.8	145138	39972.1	20919.4	34537.1	34344.2	78183.5	28119.5	20129.6	8544.43	60788.8	1.37151	0.0966132	1.15708	0.643467
N1-Acetylspermidine	C00612	Polyamines	188.175	0.658322	+	67991.2	81360.6	81978.8	115862	132028	55852.1	87971.3	94709.2	118975	130546	132763	55725.6	121289	170224	140486	108769	217600	143823	419122	119903	130816	125857	186728	99760.9	101273	81506	108260	63128.8	158171	89677.4	97527.9	1.48512	0.0212532	1.18967	0.382915
Atherospermidine	C09347	Polyamines	306.079	1.08263	+	12032.2	98229.5	95161.7	81299.3	106364	164924	68274.8	108935	156338	46853.6	99590.2	139331	34969.8	49444.2	24650.9	42863.6	11840.8	13413.1	4985.17	16050.3	84358.4	117951	43692.4	96726.3	80991.5	104979	109202	83446	137865	106750	86325.9	0.393456	0.00783598	1.10316	0.44047
3-Hydroxyisobutyrate	C01188	BCAA Catabolism	103.039	0.686132	-	4903202	3538850	5094336	6455802	5079378	5092682	3688666	3232195	14902180	2931021	3569212	6773312	5362234	4668305	8616919	5925740	7244240	4828142	9143547	5446394	7444382	4718448	4884418	5841584	2806363	3829018	23169960	6340696	6392940	11196410	15917370	1.13077	0.432438	1.25861	0.120875
N-Acetylneuraminate	C00270	Aminosugars	308.099	0.659576	-	90379.3	166215	148169	147304	154206	195162	94356	229234	183816	185821	162324	174257	183047	239550	291490	174452	207447	183981	117412	291676	261069	157632	229710	165959	175386	132131	140258	101737	151500	152175	180064	1.19142	0.00646427	1.02248	0.812272
alpha-D-Glucosamine 1-phosphate	C06156	Aminosugars	260.053	0.729681	+	142742	291350	236443	403107	449682	272011	462223	342677	199082	349487	361141	330095	313611	297762	313037	463993	429822	483816	240193	389274	201284	288575	452016	303041	179342	297570	264672	445304	323130	303435	342637	0.931443	0.405809	1.04148	0.627568
D-Glucosamine	C00329	Aminosugars	180.087	0.77803	+	414422	342783	334151	291616	330322	320168	423984	221272	267214	402075	258544	544948	554733	1040832	531227	422080	704421	574603	84468.5	629218	721612	234053	561346	511128	325574	322000	217638	244757	226522	571641	250701	1.67964	0.0319623	0.750262	0.446827
D-Glucoronate	C00191	Aminosugars	193.035	0.657893	-	365772	425233	306018	265900	313479	328575	324056	371853	583384	711544	261264	399050	357403	344746	327405	257607	329868	269750	290471	391278	491554	772992	264813	376708	378176	367206	349778	342538	393133	360040	411183	0.97158	0.268923	1.13316	0.0893261
UDP-D-glucuronate	C00167	Aminosugars	579.027	0.574322	-	73698	111890	150329	136989	158601	155394	112757	86544.2	111083	138037	116863	140232	55575.7	38373.7	20606.4	62900.5	87640.5	81726.6	27068.6	100911	61964.7	131517	83608.1	97980.6	132353	114152	125921	121460	123109	158494	151334	0.569729	0.000631541	0.919205	0.772842
L-Arabinose	C00259	Aminosugars	151.061	0.984749	+	580267	573386	428938	428880	660193	418507	724039	602033	544687	663312	536841	454836	712458	843185	790402	562796	626520	665310	647505	511491	444978	965902	617606	473811	366165	397791	439103	454398	1194932	480831	599577	1.13948	0.0500528	0.792482	0.864631
UDP-N-acetyl-D-glucosamine	C00043	Aminosugars	606.075	0.603438	-	187562	340888	122988	184800	173252	655448	259195	226286	148534	325749	266343	418616	240138	246241	209300	236443	157517	313516	671488	293303	191850	335006	206241	406674	195140	341336	124185	176014	178342	674271	241075	1.00185	0.742193	1.04041	0.848808
CMP-N-acetylneuraminate	C00128	Aminosugars	613.141	0.595038	-	380776	210562	406514	373156	337194	289174	210038	253054	315337	473269	455306	330079	597055	479840	567303	477547	783836	655926	647091	649154	391599	423306	677202	473548	359871	305811	476273	403357	362858	407412	419746	1.74495	0.000313817	1.19622	0.0381765
Acetyl-D-galactosamine	C01132	Aminosugars	220.083	0.705105	-	65116.8	103728	93251.4	264335	118823	74174.7	86869	95642.1	67223.1	45287.2	101891	91116.8	76360.9	83797.2	57838.4	165769	93758.1	86715.6	125447	142800	73117.6	108124	102439	113686	93084.5	105602	64597.3	94767.6	120268	78381	105597	1.06416	0.883507	1.01626	0.45418
Asymmetric dimethyl arginine	C03626	Arginine and proline metabolism	203.15	0.713178	+	471132	419954	369469	396834	238531	408466	423507	381120	328444	370813	516358	334044	390768	576317	320516	489452	282098	409516	379602	408337	375006	313566	502498	309765	392270	448727	320210	450842	250633	312188	437942	0.990252	0.68595	0.96035	0.481014
Carnosine	C00386	Arginine and proline metabolism	227.115	0.657651	+	101156	64060.2	76732.6	107666	66365.9	91286.4	67025.6	60825.7	46045.2	54138.5	87124.5	67170	146686	113980	76960.7	117633	72108.2	97233.9	75671.1	73230	45818.1	44386.3	72627.4	84433.4	147480	74274.9	123297	105792	37157.1	96976.2	49641.6	1.13738	0.076593	1.26382	0.463481
Phosphocreatine	C02305	Arginine and proline metabolism	210.028	0.598132	-	179419	204060	363139	377470	298030	226178	262869	215339	209187	217335	214461	251127	208037	203387	271093	375152	277648	264583	155964	347296	225582	186156	166172	392772	167268	178362	306146	316980	247737	277016	305960	1.10519	0.837518	1.05382	0.397739
Creatine	C00300	Arginine and proline metabolism	132.077	0.703773	+	59450640	68601790	86147980	76941340	93417140	111966600	161655300	94909590	77362190	125980100	90134650	105186400	89410970	89474250	124786000	83253260	78432180	96686980	118725900	123590400	80338710	93037460	118000300	136848300	65172690	58235200	113685800	70492670	68550220	114686400	125016400	1.03363	0.414223	0.818274	0.475389
Creatinine	C00791	Arginine and proline metabolism	114.066	0.691514	+	22101630	28962710	24473220	28501200	23550660	25616280	23954690	26485290	22355830	16777290	19948130	16966990	21192070	27695930	30744590	30177550	21101630	24543690	28332480	36416560	22633620	18562750	19189920	17926940	18747440	23106000	26323170	25330830	21098830	22611060	28901950	0.993095	0.162275	0.944134	0.299716
4-Acetamidobutanoate	C02946	Arginine and proline metabolism	146.081	0.789917	+	629471	453128	280992	597454	208421	266930	310398	1926071	444064	364604	354836	396403	885773	488723	218230	819705	345086	2150272	312185	442620	217104	488995	435574	261715	357424	456645	413205	313296	220103	304393	513607	1.15399	0.749174	1.1515	0.746291
Guanidinoacetate	C00581	Arginine and proline metabolism	118.061	0.689735	+	527604	669144	577230	600494	462281	570641	525532	442796	472414	374132	440008	366730	466009	575452	628359	736351	463538	489949	709110	815263	409328	412634	515238	435331	537001	615957	686935	611021	423703	649709	913030	1.00726	0.201495	1.07941	0.253269
trans-4-Hydroxy-L-proline	C01157	Arginine and proline metabolism	132.066	0.695398	+	548875	667283	1488704	428437	1076026	1266139	979082	324159	842012	650506	528112	626867	581004	640334	1401604	307456	1121101	661477	1042069	1403981	689298	386544	817796	567862	664995	418801	1182870	361193	960421	739801	495115	1.02503	0.890348	0.679202	0.0365608
Pantothenate	C00864	Panthothenate metabolism	220.118	1.76231	+	803772	826968	876503	579146	1037980	1376905	1099815	1529203	905149	1396355	1047653	657904	947654	1176332	1194388	1127138	1042713	1479951	2085785	1399410	885790	1679398	978383	650655	794569	693069	1066483	641337	832288	1202003	1389936	1.18544	0.0429722	0.949556	0.971586
Taurine	C00245	Sulfur metabolism	124.006	0.67585	-	1549913	4663626	5831000	4217690	3928049	5466042	3671726	5422502	4516846	6171316	5157145	5665072	4392852	5048516	5791682	5012296	4017031	5242840	4281582	5308038	6806730	5737890	5775924	6402310	3884774	4899320	5154724	4975174	4348542	4830784	5293548	1.07434	0.0508878	1.16161	0.216282
(R)-S-Lactoylglutathione	C03451	Sulfur metabolism	380.111	1.09547	+	141760	239750	111501	86325	59821.6	120300	53745.3	89293.3	58236.6	45763.8	240310	98159.4	78019.8	51235.6	97139.3	130742	42405.4	62178.6	94738.5	53063.7	51825.5	93552.2	52566.3	66812.5	49375.9	70054.8	49098.4	58034.8	49577.7	35810.3	51735.1	0.688126	0.113171	0.444641	0.0268651
L-Methionine S-oxide	C02989	Sulfur metabolism	164.038	0.699084	-	63450.3	90800.6	50136.7	37637.4	72729.5	55991	54730.1	94473.4	27208.4	63828.8	77885.2	28532.4	136644	58043.9	31878.5	83789.4	47598.6	53298	82589	18325.2	81834.6	103026	136384	35353.1	52999	10192.8	7675.85	42163.8	71189.2	8184.24	20515.2	1.17111	0.35151	0.366401	0.0370548
5-Hydroxyindoleacetate	C05635	Indole and Tryptophan	190.052	1.03216	-	125277	204835	266000	235606	269226	240731	187169	324736	164946	223523	219760	257492	185942	182668	368972	300443	200033	199200	260873	209355	200730	263517	232997	236156	158407	153696	301766	202213	310422	194497	250194	0.963459	0.600128	0.858267	0.748656
3-Methyldioxyindole	C05834	Indole and Tryptophan	164.071	0.99499	+	48749.6	30872	23030.1	35590.5	73544.3	19454.4	91065.2	80752.2	128486	43876.7	20699.9	19777.7	34091.3	49333.4	180726	34892	33456.6	97630.6	32078.2	20124.7	13577.1	344510	21671.2	265614	57466.2	21311.7	96932.6	20943.3	105579	82340.9	103279	0.868073	0.275688	2.31357	0.117919
6-Hydroxykynurenic acid	C08480	Indole and Tryptophan	204.028	0.965457	-	163122	190045	246289	187545	169761	183994	179305	164410	185217	245964	236560	167741	112709	158287	90452.8	130291	133698	160887	85854	136119	124505	95656.8	147692	152484	117793	175252	141253	194602	153133	171123	173876	0.715008	0.000535915	0.930047	0.100741
Kynurenine	C00328	Indole and Tryptophan	209.092	1.62411	+	397445	546118	650916	472123	330881	473324	416728	471924	360143	1954236	564172	335786	256253	326641	317175	476384	2236564	287882	535932	573927	865958	445393	1027118	700949	285859	488527	268212	599297	313715	237488	376708	1.07231	0.697158	0.664478	0.150188
Quinolinic acid	C03722	Indole and Tryptophan	168.032	0.759793	+	175410	100937	190972	212066	236988	180327	363059	135017	211482	397875	174244	293610	338655	450826	287711	98809.2	285547	405618	122035	61456.3	389980	170610	385729	388105	220670	129012	224234	163732	73767.4	356614	146231	1.55637	0.293291	0.857364	0.696101
Anthranilate	C00108	Indole and Tryptophan	138.055	0.73358	+	3084301	7785528	1099727	651652	11604040	1286150	2385296	1027876	3562030	1421082	959840	1792908	6319752	20088860	4389664	784532	17460060	1695229	2019234	2439816	8166278	1030875	1575608	2421769	3259476	9575436	3925768	474955	7694690	3265690	1958380	1.51263	0.0294242	1.36909	0.715478
g-Oxalo-crotonate	C03453	Indole and Tryptophan	159.028	0.990647	+	1559877	3299441	1831332	2001844	3728657	2349241	3434153	5258569	2869395	1668187	2136474	2015892	2489653	3879825	4322956	2738296	2063325	1946194	5667482	2005012	2724859	4171605	3424691	2385644	2633441	1786772	3269111	1542245	5938430	3140874	2949440	1.2179	0.357192	1.25549	0.408287
Hydroxyindole-acetylglycine	C05832	Indole and Tryptophan	249.083	1.14869	+	23531.5	33788.7	27882	30688.2	39208.3	54956.7	36773.3	38107	36285.2	21555.4	35124.2	32111.6	42312.5	53661.6	78659.6	79568.5	41921.1	56206	100608	56566.9	32796.3	50164.5	46066.7	34021.2	30473.5	43861.8	62600	43746.9	38277.3	44758.7	47075.9	1.50663	0.00555788	1.29812	0.131638
Dopaquinone	C00822	Tyrosine Metabolism	194.045	1.03478	-	34099	18910.5	25251.7	92013.4	80162.8	33172.1	21334.5	30442.9	55228.6	27250.7	33333.8	38249	54961.6	25358.6	36974.5	141377	229111	41962.8	59805.6	27496.1	116840	28300.2	42441.8	66817.9	80887	15937.5	17755.9	82062	43970.1	81748.6	74178	1.46458	0.0234074	2.23616	0.368743
3-4-Dihydroxy-L-phenylalanine	C00355	Tyrosine Metabolism	198.076	1.8192	+	129405	203594	204212	28457.2	108450	146396	98347.3	140509	109807	165207	254006	104141	79899.3	76824.7	27728.5	50938.4	97397.8	157104	27880.5	86750.4	62461.9	77703.2	127232	121455	57104	89962.9	34869.4	125512	140810	108758	119791	0.5839	0.00847798	0.840445	0.358434
3-Iodo-L-tyrosine	C02515	Tyrosine Metabolism	181.072	1.77762	+	8235370	14305260	8373638	4246732	17157400	6154864	5774954	3545909	9362337	2441852	8113120	6300008	7453800	16229570	7634848	5024304	11705040	3278900	9377096	7307002	7239896	3286634	8906143	5244386	9684924	7279086	9001355	811767	11762350	17144550	8339872	1.02412	0.888053	1.09301	0.989286
3-5-Diiodo-L-tyrosine	C01060	Tyrosine Metabolism	180.065	1.82223	+	407007	342588	228936	10358.7	504912	201456	15600.5	396408	13319.5	239410	625226	443330	424454	256081	160425	59587.1	554603	407215	124075	78644.2	128290	314645	11716.4	347853	232941	283320	20575.4	83852.8	622335	268113	346629	0.715649	0.4843	1.17112	0.775256
Indole-5-6-quinone	C05579	Tyrosine Metabolism	146.024	0.948165	-	440928	416553	689110	431595	457560	586622	337080	422567	638939	809616	328613	303253	184765	191183	215142	159973	188687	139173	115950	232842	91810.7	449952	223292	227341	1098741	1758237	949257	1080076	1360965	1277426	1053891	0.435369	2.70174e-05	2.49188	0.000919484
Homovanillate	C05582	Tyrosine Metabolism	181.05	0.946164	-	546236	492033	249674	623530	611918	218667	303368	551166	326825	314124	413683	225885	638837	479251	709118	807575	755909	543868	809331	652055	394582	478858	470264	327288	411159	317430	311406	424466	493781	364178	646553	1.59715	0.00256269	0.835633	0.890803
4-Hydroxyphenylacetate	C00642	Tyrosine Metabolism	151.039	1.58386	-	182407	78029.5	46699.9	226305	52985.9	46596	53809.9	67955.8	625127	95550.7	54237.1	104692	169169	62763	50933.6	178820	49802.4	51369.3	60420.6	67528.7	525480	85136.6	54659.8	97175.6	206834	54670.3	224866	186019	49523.1	52160.8	62436	0.892499	0.112644	1.16031	0.46411
3-Fumarylpyruvate	C02514	Tyrosine Metabolism	185.011	0.730503	-	404520	245846	152017	144407	104328	24383.8	95608.6	55205.7	116037	139683	58033	114546	163663	75806.2	90055.6	152050	107684	109644	184422	139715	114379	56755.7	108540	149258	200640	90490.1	100804	54054.4	60112.3	152435	81590.7	0.971553	0.58719	0.626633	0.178218
4-Hydroxyphenylacetylglutamic acid	C05595	Tyrosine Metabolism	282.1	1.77918	+	1120099	1075038	1218895	841811	1090803	786199	883447	1075015	1227127	813508	730058	847070	754381	1100302	847017	902737	706300	972362	1012770	809369	749238	719266	713636	794439	1231936	933183	945036	1132144	795432	1058697	1041908	0.818912	0.0626434	0.969182	0.859947
p-Hydroxyphenylacetylglycine	C05596	Tyrosine Metabolism	208.061	1.77278	-	3218372	3565219	2530011	3462521	2290658	2642246	2235176	2104588	2927412	2778036	2817817	2648236	2262873	2233402	1644102	2439879	2356825	2214942	1844197	3006375	2468288	2216694	2724538	2103180	1926270	2137485	2013785	2216985	1773145	1942039	2367447	0.828612	0.0170976	0.762149	0.00934302
4-Coumarate	C00811	Tyrosine Metabolism	165.054	1.04297	+	6967086	7052098	5453372	8817457	10623610	6167614	7525664	10192940	5642538	7032728	8577584	4713988	9239163	9586888	8762868	9088840	4561950	9108972	9681613	8015810	3815543	10688120	6580634	4187553	3735873	6983614	5136784	8536055	12096350	5263472	7912168	1.26744	0.666161	0.990289	0.470619
L-Adrenaline	C00788	Signaling	184.095	0.681369	+	1740019	1828506	1137752	3086688	1189750	3075629	808852	2146196	1754883	475586	2154409	990824	561482	515330	347356	1913815	819934	551025	2010853	2201336	414305	1206404	494064	365327	1993076	2052776	1250058	2106811	1653543	948132	2505270	0.318323	0.0293484	1.14543	0.914249
L-Noradrenaline	C00547	Signaling	170.081	1.77261	+	444043	586444	628426	613450	843680	710324	564097	761858	492054	598652	505513	477282	652130	653832	730114	790443	561957	679850	750660	425861	588010	616241	479536	396750	661099	423158	423619	536891	582564	516101	420320	1.07027	0.87186	0.84131	0.0959794
Dopamine	C03758	Signaling	152.071	0.960045	-	378000	529189	478677	434178	477963	458530	396118	320811	471800	520903	525710	276330	249076	305555	173216	152957	333996	329930	195021	391364	236239	209255	357796	269480	323958	600684	376326	497825	456999	616152	436595	0.557389	0.000319636	0.996661	0.526107
Serotonin	C00780	Signaling	177.102	1.0169	+	7698.47	7351.1	11171.2	7646.3	15189560	15260.1	13688.8	6133.86	1723265	10002.8	6959.2	13916.9	9474.59	55412	12871.9	20793.6	7832484	44975.2	7856.75	9072.1	1004823	28480.7	6950.49	10087	5130.77	23519.8	13157.3	4219.47	17153060	25570	9026.59	1.58994	0.300663	1.17779	0.351238
sn-glycero-3-Phosphoethanolamine	C01233	Glycerophospholipid biosynthesis	214.048	0.958877	-	637575	745508	777742	739125	898346	894179	747569	914337	607387	1046588	1026828	699605	638280	1017579	1146891	936945	968569	749781	1006010	785474	738070	857680	949093	606936	524641	609902	792041	786923	1154512	800398	681826	1.17656	0.328196	1.05264	0.811446
Glycerol 3-phosphate	C00093	Glycerophospholipid biosynthesis	171.006	0.63222	-	2457000	2513577	2107438	4852936	1345945	2054512	2724991	1675343	1983815	1668688	1343543	1494923	1437875	1127415	861962	2173678	829680	1272407	1502984	1440931	981897	1899644	799773	1265379	2116613	1670389	2907722	4320048	1665868	1849750	2962025	0.628425	0.00170637	0.861462	0.718314
Triethanolamine	C06771	Glycerophospholipid biosynthesis	150.112	0.683807	+	3589742	2785572	1695837	1728569	1609146	1052163	1212626	1052724	2379280	1841772	1200204	2122269	2505512	2053290	1082000	1518596	2161088	1900288	2802962	1631496	1483456	741036	2632272	2024177	1545032	1650192	1801628	903869	1034430	3418561	1282936	1.14603	0.937473	0.911073	0.598294
Phosphoethanolamine	C00346	Glycerophospholipid biosynthesis	140.011	0.638151	-	442799	1661941	1418370	1406278	1150314	1333642	1256205	990847	1510766	1563355	1608852	1816699	1392995	2087177	1502306	1218853	1258920	1278586	1067221	2032482	2394022	1554524	2201044	2330081	853783	1515883	1483736	1584134	1219640	1094479	1543529	1.0822	0.0216025	1.11254	0.341702
CDP-ethanolamine	C00570	Glycerophospholipid biosynthesis	445.053	0.642702	-	34087.4	50019	48835.4	46753.8	14074.2	101439	60470.4	36536.8	51944.9	47787.6	41610.9	112132	37727.1	49726.6	87978.5	43175.8	31433.6	33127.2	79158.6	94613.7	88383.6	66402.3	62004.5	134568	33814.3	27347.6	51224.8	45383.1	27578.8	58202	69992.1	1.32895	0.159369	0.929307	0.457132
N-Methylethanolamine phosphate	C01210	Glycerophospholipid biosynthesis	156.042	0.6763	+	1687376	1199306	1106459	2274307	315227	2573851	194976	1587960	911231	223864	916886	304089	168708	192658	218635	1901235	194960	201309	2767479	1510549	195090	1649070	214173	170575	1991710	1110777	1036876	1078448	486009	327145	1325079	0.205344	0.400039	0.899227	0.520207
Phosphodimethyl-ethanolamine	C13482	Glycerophospholipid biosynthesis	170.058	1.7788	+	313568	458953	312273	295777	322854	258728	250287	441596	214460	317906	259517	267362	269769	330196	231820	321769	225558	361228	362486	289809	205821	355368	277812	247948	247908	305075	222382	321718	312961	209388	270103	0.933511	0.442516	0.864959	0.106259
sn-glycero-3-Phosphocholine	C00670	Glycerophospholipid biosynthesis	259.116	1.82233	+	328564	106927	101714	51311.9	33953.8	47806.3	72131.1	82091.2	18815	85443.5	170166	50325.2	102750	160009	26974	0	22238.3	42028.1	14750.5	15852	20194.7	46799.2	64104.8	1026505	14711	34794.7	18017.7	35960.1	26373.9	38709.6	46729	0.44742	0.716938	0.482381	0.118916
Acetylcholine	C01996	Glycerophospholipid biosynthesis	146.118	0.715585	+	9454905	9888802	12461030	14028870	9400919	10945560	15375440	10838040	9632051	13335660	8895409	9109753	10152830	11475380	17448020	15307210	9881963	14250420	8382380	12337920	7890468	9685271	9834156	9240043	9412388	9537564	15928010	13957150	8215750	11156440	13059340	0.966611	0.82114	1.01927	0.953007
L-Carnitine	C00318	Carnitine and fatty acid metabolsim	162.112	0.687202	+	42130840	58102840	36843580	65817140	69311390	68885460	64621830	50596650	47722120	39456860	55485170	51182130	42611010	56051830	35415240	60483020	59771840	60042020	40673150	70440250	37168560	32534580	57432670	47215520	42814740	49690350	37276610	65748430	61198750	60027200	67353300	0.968126	0.181276	0.9289	0.160979
AC(2:0)	HMDB0000201	Carnitine and fatty acid metabolsim	204.123	0.752324	+	56827520	43516070	38907450	58863680	54717620	50577640	62402090	46926000	61669800	44294470	60071320	80612160	38138290	52504800	55655380	74341060	67406180	49173020	68777100	121679100	53193250	59783250	70735780	65255600	45941520	53532110	67476580	55847110	48246700	51585010	86179360	1.12097	0.183544	0.978334	0.326441
AC(3:1)	HMDB0013124	Carnitine and fatty acid metabolsim	216.123	0.777954	+	65825.3	59818.1	59381.7	49341	121989	62930.7	105458	70580.5	54681	90206.8	72329.3	73724.7	98444.1	93788.1	126303	48910	126247	85122.2	67892.6	63056.4	94581.6	52475.4	142143	79299.7	40308.8	77655.2	80150.1	38011.1	159559	102066	54900	1.3116	0.14225	1.23398	0.766576
AC(3:0)	HMDB0000824	Carnitine and fatty acid metabolsim	218.138	1.14935	+	5692914	8742559	8473089	12809970	11328920	20933110	16715820	10782950	6125730	2795068	5959764	11859790	6379794	7295452	15090190	16624730	7492444	14889220	19048430	24914130	4777959	5601454	4518074	10745890	6171252	6836804	10703780	13520240	12249890	16253090	19843100	0.934077	0.428127	1.08129	0.903599
AC(4:0)	HMDB0002013	Carnitine and fatty acid metabolsim	232.154	1.76432	+	2955781	2506309	3699791	5287918	4850264	4635282	4709020	3748859	1962612	2615781	1777480	6021942	2225509	3252458	4789449	5934370	4556782	3455088	6133318	4943852	2890111	1979747	1568635	7672194	2164106	2203433	3443362	4699728	4539652	4240589	3085889	1.07561	0.185974	0.742859	0.0159804
AC(5:1)	HMDB02366	Carnitine and fatty acid metabolsim	244.154	1.77554	+	109977	192658	266292	115018	310720	166932	142211	259477	202027	110836	91906.5	142752	100369	128647	318561	171526	272619	219999	264675	261808	144707	127115	94495.6	86545.7	147771	113361	216118	148032	255411	151425	261721	1.02115	0.691478	0.907105	0.958461
AC(5:0)	HMDB0000688	Carnitine and fatty acid metabolsim	246.17	1.78848	+	1208209	1975374	2122256	1172964	1831488	1464441	694175	1426035	1357934	1032052	1017088	1919316	814655	861190	1663379	1335084	1314197	1327307	1645723	2040701	798903	1455674	878265	1207694	735150	1010580	1070968	1613539	1760228	727721	1505195	0.948827	0.383499	0.731315	0.320689
AC(3-DC)	HMDB0062592	Carnitine and fatty acid metabolsim	248.113	0.749856	+	12171.3	54539.9	25918.8	27535.4	40212.8	19577.2	27590.3	12257.8	29539.1	33205.4	20787.6	52669.9	19142.8	58020.4	16857.3	52850.4	42542.9	30323.5	27017.9	44185.7	34933	16066.2	16167	42253.2	9001.78	38514.4	56105.2	31037.2	25233.1	39189.1	20634.2	1.18378	0.386019	1.12718	0.800899
AC(6:0)	HMDB0000705	Carnitine and fatty acid metabolsim	260.185	1.89145	+	194561	210683	214597	54844.8	130484	163515	113205	172579	157246	180512	140581	212612	161042	187642	145604	58672.4	118894	214691	64559.3	172193	118248	173742	127171	239199	54780	157973	51125.3	145562	131316	27479.1	252882	0.912382	0.176235	0.803085	0.440761
AC(4-DC)	HMDB0013133	Carnitine and fatty acid metabolsim	262.128	1.00178	+	1321982	1873032	1360926	1104941	1898873	662617	1253580	1852665	1892516	1241994	589665	832948	1772257	1932734	3085124	1331261	1675217	2031436	538546	981518	1701970	1720026	1036426	1539096	1685887	760049	1990390	1165588	2763144	1281346	1330762	1.31124	0.216742	1.00664	0.420541
AC(5-OH)	HMDB0062555	Carnitine and fatty acid metabolsim	262.164	1.20071	+	722292	2377263	1966489	825561	4542432	2392967	1014162	2879154	1196540	147352	699506	969789	943879	2500361	2720176	1026033	1606093	2540526	2334995	1203186	504638	809128	453904	989812	965696	2083655	2667237	849494	4016842	2678806	1439619	1.00838	0.607598	1.05958	0.470649
AC(5:1-DC)	HMDB0013129	Carnitine and fatty acid metabolsim	274.124	1.04573	+	553505	735573	747602	725903	652288	651041	610334	655022	612762	492261	773176	657737	651719	685779	647125	737298	619484	520327	749768	600708	504503	648048	399391	359294	574363	787066	548721	722315	823183	607843	606827	0.968866	0.206654	0.931863	0.984532
AC(8:1)	HMDB0013324	Carnitine and fatty acid metabolsim	286.201	1.85694	+	365681	319171	612727	361492	352974	847340	135319	1140213	407265	317472	335024	616531	285123	209865	254120	418116	401614	1000504	467467	407818	340313	337934	365406	481038	237908	180929	193103	560960	522916	319619	812348	1.0548	0.3833	0.884167	0.883008
AC(8:0)	HMDB0000791	Carnitine and fatty acid metabolsim	288.217	1.87381	+	389144	792879	1035982	460683	556234	272537	315239	284100	802149	200876	200593	696442	211415	359876	348570	209707	363966	346384	209381	540884	520302	161447	101937	427358	107982	351099	267375	415269	427373	98444.1	696175	0.817759	0.0223245	0.762127	0.171046
AC(5-DC)	HMDB0000552	Carnitine and fatty acid metabolsim	290.159	1.77413	+	13368.2	0	83866.3	18318.6	63909.6	11464.9	170901	11676.8	124445	76221.7	47957.7	13204.9	91683.2	142607	103021	23293.7	93869.4	58361.6	30044.6	233850	111922	74870.2	91175.4	63472.2	26761.3	67261.4	45510.8	18941.8	61962.4	53664	61440.6	2.75903	0.139622	2.92948	0.868516
AC(6-OH)	HMDB0061633	Carnitine and fatty acid metabolsim	290.196	1.92927	+	77602.4	77465.6	63340.8	16154.1	58321.5	68170	24157.1	54326.4	87148.2	71937.8	67163	86824.2	75095	60511	39333.3	11606.5	56707	71932.4	11873.3	73727.7	62341.2	94601.8	50592.1	20331.3	13785.5	63212.9	23130.5	67908.5	72746.5	15428.4	87776.7	0.866145	0.153076	0.997981	0.768579
AC(7-Me2)	HMDB0006320	Carnitine and fatty acid metabolsim	302.232	1.88583	+	164449	210113	160726	131801	255600	88884.2	53398.8	167507	161315	60504.7	108323	86317	127680	142602	100481	53931.4	224751	154007	86534.3	176066	122908	62453.8	73766.2	73755.7	51508.4	141595	42424.6	109140	333360	0	105262	0.763654	0.115252	0.654919	0.225412
AC(7-DC)	HMDB0013328	Carnitine and fatty acid metabolsim	304.177	1.82259	+	28008.8	120383	96996.9	24270.1	50186.8	94261.9	20185.1	73686.4	66114.3	78173	102250	64632.6	38282.3	96665.2	55884.6	46384.5	61266.8	42985.1	43532.4	39376.9	52859.7	55566.9	61534.5	128491	30608.3	75322.8	40896.7	78647	46132.6	21747.6	73913.5	0.77558	0.43527	0.919219	0.637639
AC(8-OH)	HMDB0061634	Carnitine and fatty acid metabolsim	304.212	1.82975	+	68061.3	222684	127157	89605.9	203276	99387.3	49829.6	134481	169404	79773.9	85019.5	82008.2	60756.4	125884	88265.1	127902	148504	149612	47556.8	118198	144706	85686.9	63663.3	68048	22744	108201	30269.1	176192	271114	78087.9	250541	1.09244	0.205286	1.08868	0.804894
AC(10:0)	HMDB0000651	Carnitine and fatty acid metabolsim	316.248	1.9019	+	719934	1139151	1554982	670552	1385206	524223	661123	595031	1831290	341148	278748	1054461	627162	752438	405469	458489	661536	515270	230367	1027839	1171471	299436	213175	468242	168848	629130	581920	943727	1097949	331736	1275876	0.707316	0.0202807	0.873872	0.292826
AC(9-OH)	HMDB0061635	Carnitine and fatty acid metabolsim	318.227	1.95337	+	54162	72361.1	60296.4	4975.64	55617.1	48925.2	13151.3	53116.4	37945.1	32642.8	52181.1	56833.2	56517.2	31602.4	13627.1	1501.74	49438.9	64523	5870.02	51035.7	45617.7	50236.7	33811.7	15657.1	10656.4	44409.2	11071.5	33657.6	51225.3	861.484	39894.4	0.754333	0.13606	0.621425	0.240031
AC(10-OH)	HMDB0061636	Carnitine and fatty acid metabolsim	332.243	1.87586	+	52126	225292	108318	221873	216178	80076.4	57257.3	109506	184335	55279.3	53922.1	60361.5	61250.2	112509	18741.4	67027.9	144492	74400.5	21136.5	138006	112308	49667.3	51472.1	45796.5	0	113086	16167.3	145714	137148	32346.1	184121	0.680902	0.0196768	1.04401	0.167311
AC(12:1)	HMDB0013326	Carnitine and fatty acid metabolsim	342.264	1.9391	+	182989	355546	223733	189548	412807	241306	175307	166496	569546	130224	93822.6	211766	182753	199608	86361.2	96506	297445	203109	148452	323265	382840	136278	98017.6	70392.8	95544	185513	108943	249493	408984	137427	386625	0.825301	0.0522441	0.82917	0.568372
AC(12:0)	HMDB0002250	Carnitine and fatty acid metabolsim	344.279	1.95852	+	214951	358106	263799	197216	446619	218490	175273	137804	406412	143969	142592	196661	236896	230583	124757	113079	253228	191333	110347	306126	393048	164290	158676	119425	20602.3	221576	144633	182536	455169	84263.6	354912	0.862811	0.157828	0.835445	0.268059
AC(11-OH)	HMDB0061637	Carnitine and fatty acid metabolsim	346.258	1.98104	+	61431.1	76720.1	81176.7	17127.2	46207.4	64219.2	15226.1	66819.1	68794.8	62935.3	68694.4	65706.7	68739.5	40980.6	19298.7	3007.89	49831.8	48390.6	12222.9	77918.7	58950.3	56664.2	51262.8	9352.22	5552.3	41437.5	11963.9	68619.3	69296.2	9733.86	66957.9	0.755987	0.0331326	0.674536	0.551171
AC(14:1)	HMDB0062588	Carnitine and fatty acid metabolsim	370.294	1.98677	+	79029.7	286018	145122	93341.7	218871	107252	113017	113752	299067	84788.9	85854.1	214086	115213	155961	73101.9	66016.3	204143	148159	72323.5	238797	277346	64653.6	81773	90989.1	29449.8	126496	86206.1	161342	311546	53588.5	332010	0.909306	0.322396	1.11927	0.867413
AC(14:0)	HMDB0005066	Carnitine and fatty acid metabolsim	372.311	2.01663	+	141984	261565	166354	183031	241493	231942	229511	185331	201964	254386	293152	148482	182881	174673	75067	157266	214763	189883	231943	354339	220820	224457	274868	79354.8	109758	170511	75508.8	306984	274790	110272	360137	0.93782	0.524411	0.742932	0.868172
AC(10-OH3)	HMDB0061639	Carnitine and fatty acid metabolsim	374.289	1.99029	+	29194.9	54757.2	43715.2	0	22722.2	41155.2	11474.2	46866.5	42346.3	31249.6	43985.1	48761.5	28251.5	31567.4	0	0	16201.3	35874.8	0	46442.9	28527.6	50787.3	41974.2	0	0	43600.4	0	44794.9	61108.5	0	46297.8	0.679976	0.0644456	1.49343	0.946918
AC(14:1-OH)	HMDB0013330	Carnitine and fatty acid metabolsim	386.289	1.93647	+	12409.4	58928.9	63422.3	25029.6	67826.8	37582.9	15345.9	20268.3	61565.3	48413.9	25915.3	45776.4	33173.8	53593.7	15798	15346	58797.4	63307.8	0	64339.1	67442.6	36913.5	12775.9	12069.2	11064.1	34529.4	13965.1	54184	77995.1	24123	66211	0.840785	0.587254	0.918752	0.986854
AC(15-OH)	HMDB0062517	Carnitine and fatty acid metabolsim	386.326	2.05235	+	32979.9	23159.7	22378.1	9967.23	39798.9	38385	25863.2	28322.2	17397.4	29215.2	38918.7	23952.2	29721.2	30540.3	9347.15	44560	38521.9	42389.6	38443.2	41629	19425.3	17951.5	41274.8	8601.41	3284.28	30867.7	0	47333.2	34916.9	2052.47	38474	1.2731	0.513829	1.1935	0.627568
AC(14-OH)	HMDB0061640	Carnitine and fatty acid metabolsim	388.303	2.11428	+	46635.4	36800.9	73448.1	45947.1	46062.1	46357.2	43776.5	33631.6	81597.3	70107.5	51994.3	42296.6	34118.7	24283.8	31411.6	48183.3	24084.7	18930.4	29227.8	27326.4	38589.1	35658.1	29694	27308.1	26607.2	59230.3	28101	27159.4	64832.9	31780	40932	0.637549	0.000301736	0.689938	0.372433
AC(16:1)	HMDB0006317	Carnitine and fatty acid metabolsim	398.326	2.02757	+	72095.6	113081	96074.7	43370.5	160758	199676	89151.5	97712.8	157774	97338.7	100864	121405	85166.6	143352	60385.1	80263	150921	138650	115277	203869	154859	107247	120481	100960	30752.7	99101.3	91661.4	181071	138739	124442	260822	1.18724	0.456591	1.29526	0.563154
AC(16)	HMDB0000222	Carnitine and fatty acid metabolsim	400.341	2.08221	+	281338	353494	324473	535395	490359	456402	931790	419229	396684	356886	640162	402068	402780	472845	364758	535059	564470	486134	710605	797164	416760	333262	455818	260856	321992	362054	285460	498724	472900	639873	584349	1.13073	0.708236	1.03615	0.640253
AC(18:4)	HMDB0006463	Carnitine and fatty acid metabolsim	420.305	2.08588	+	220590	170272	157024	175333	194919	179560	111312	146481	241699	189944	181403	88216.9	116402	239244	134273	142541	188036	158814	138408	129908	158238	143012	170986	201610	99478.9	212825	108486	86295.3	108928	52882.5	113063	0.848847	0.526957	0.618745	0.0438453
AC(18:3)	HMDB0006319	Carnitine and fatty acid metabolsim	422.325	2.01694	+	13606.2	38151.2	28509.3	43646.9	31246.7	53287	36786.4	92669.8	28843.4	96232	36295.1	62584.2	12216.4	44477.1	12205.3	20179.9	32341.7	86220.3	35075.6	61822.3	22051	77336.9	48076.2	18591.5	11372.7	44751	15740.6	73756.6	40370.3	0	86243.5	0.899645	0.227901	1.09743	0.764949
AC(18:2)	HMDB0006461	Carnitine and fatty acid metabolsim	424.341	2.04268	+	420082	460937	409668	470725	351073	708212	522553	903456	381571	547925	776576	584670	482254	484474	359476	480784	493107	822883	482421	795434	326516	487685	727101	471100	262473	416092	300413	936263	454171	365109	884183	0.973439	0.671192	0.902707	0.731684
AC(18:1)	HMDB06464	Carnitine and fatty acid metabolsim	426.357	2.09369	+	305419	290288	307600	533657	549167	390362	1001004	482970	528402	351147	389620	325410	375310	405383	459262	435810	553544	615665	599124	428656	398630	280770	402889	259114	514800	382748	393319	327402	541468	727527	549062	1.06931	0.675391	1.31878	0.935738
AC(18:0)	HMDB0000848	Carnitine and fatty acid metabolsim	428.373	2.18989	+	13437.4	25342.5	22397.5	65848	42951.4	21641.8	55360.7	19306.3	38257.9	14494.5	25180.4	10918	19756.5	28399.8	57890.9	74623.5	42793.5	33691.7	63572	50637.4	21920.5	12004.6	27312	14306.9	51845.6	32279.1	47705.3	24214.9	53208.8	68412.2	29328.7	1.30505	0.0857831	1.88242	0.511826
AC(21:6)	HMDB0006510	Carnitine and fatty acid metabolsim	472.346	1.99201	+	1225844	800306	478516	1238277	666377	553965	531017	503873	469828	592789	724364	394231	653572	1325408	382085	378210	595002	728865	411730	554747	413505	639621	773502	2034520	287941	989310	371898	510243	319423	142790	466558	1.07662	0.741737	0.55809	0.059586
FA(4:0)	C00246	Saturated Fatty acids	87.0437	0.826639	-	753161	367090	689984	281025	457186	534565	363153	320288	570299	658186	925509	447771	359552	510167	256406	255966	563102	488272	287708	258573	495781	520003	362517	577754	177072	453137	373291	575861	250331	496757	321683	0.857867	0.0977464	0.816498	0.327932
FA(5:0)	C00803	Saturated Fatty acids	101.059	1.2764	-	599893	403132	647102	350193	351956	577332	358903	335768	476659	699260	755728	468302	427173	464455	217269	239100	537347	410980	154520	364311	431746	421014	439833	504530	342292	531461	382220	490984	267104	535352	452054	0.897589	0.0430859	1.12135	0.552718
FA(6:0)	C01585	Saturated Fatty acids	115.075	1.8609	-	9911103	10332570	7438556	9038792	10566480	9149620	7679878	8773766	8838739	9726083	10799360	7267084	8543064	10331710	7004220	11731360	6264524	12158880	15341740	9048511	7762998	7175284	8486859	8266810	8896650	7970212	8370580	6849990	5533540	6927780	6783500	0.936306	0.816434	0.757166	0.0381631
FA(7:0)	C17714	Saturated Fatty acids	129.091	1.96586	-	7914186	6245878	9235447	4092591	7527864	8618387	6025002	6251250	7839902	12609740	9842836	11090840	7903360	7378064	6662114	7492896	9394210	11734530	7647800	6273032	8110294	7141910	9560137	8544668	4697160	9557567	8383060	6630852	6421594	7787298	5529992	0.987119	0.951643	0.880841	0.916664
FA(8:0)	C06423	Saturated Fatty acids	143.107	2.05723	-	16316180	13535380	22483620	11135350	13294660	20698910	10519710	12271640	18648920	26538810	20784630	23683060	15473070	15666400	14232690	11718570	23407640	27135440	9026859	13317850	18979480	15107250	17481130	16687940	15037510	15432650	11664910	15944270	12101540	16462570	14113540	0.890587	0.587365	1.11098	0.626411
FA(9:0)	C01601	Saturated Fatty acids	157.123	2.14073	-	13857680	19523920	31906590	20044340	32574590	33258160	14251450	17700360	21885360	42176600	32441450	47910210	24718240	28418710	28636440	13995300	34312880	50609570	13522640	19203950	27366360	29459710	31049820	26676650	15577590	22686550	32698130	18532740	21642060	32704430	17596430	1.03705	0.990508	1.07971	0.769722
FA(10:0)	C01571	Saturated Fatty acids	171.138	2.22277	-	6332632	3434849	6111468	3294049	4553362	5229473	3305118	2070643	3438446	6037356	4600982	5171555	4358194	4084302	5059315	3850870	5473276	4403650	1182267	2506300	4320404	4266220	4741187	3883244	4440828	4564896	3816756	3442499	4492558	3214931	3997099	0.937984	0.206054	0.877835	0.296064
FA(12:0)	C02679	Saturated Fatty acids	199.17	2.41482	-	1655784	860639	1865005	1835328	1550427	1361982	873064	1214052	2308424	1898900	2023438	1301446	1438431	1063020	1004381	500104	1594473	1336462	1370714	951643	1081175	3065891	1030164	1234504	680231	926974	1817779	1891474	1179262	1676384	3075597	0.722248	0.254288	1.08124	0.649799
FA(14:0)	C06424	Saturated Fatty acids	227.202	2.68076	-	3946344	2644942	3374302	3047565	4989668	3049805	2232804	3024269	5975474	5025788	2565951	2535358	3973204	2042473	2191462	2552305	3230080	3076904	1988164	2422951	2813129	6332190	2956109	3102044	2607829	2807023	4079509	4035183	2496066	5434726	7912650	0.946185	0.183823	1.3231	0.41877
FA(18:1)	C00712	Monounsaturated Fatty Acids	281.249	3.14589	-	10693680	5023874	7949102	4730368	6770716	5351100	3072257	3566441	41882560	10523990	5721330	5148758	5281878	2187654	5876950	2524782	4930382	2651490	2032277	1888095	8498883	14917570	3727329	7438614	1929969	4806254	15828080	8471685	4238395	33432340	62755570	0.781916	0.171778	1.58317	0.212822
FA(18:2)	C01595	Poly-unsaturated Fatty Acids	279.233	2.78692	-	3988492	5953342	5159707	5559002	7482300	3919682	2112916	3309449	23991520	6643476	3557320	3615189	3881900	1881714	3654573	2813388	3148288	2590009	1981741	1731156	2384471	5734618	3814432	3548305	1221588	8372544	7376948	4573562	3617076	22864960	12212260	0.651678	0.0937835	1.42972	0.272064
FA(18:3)	C06427	Poly-unsaturated Fatty Acids	277.218	2.56935	-	256848	1028764	335132	559055	628490	441754	320395	512683	1230575	1183642	447776	347534	229778	286300	257953	351454	165601	237404	338214	128329	467640	754046	432974	364359	58916.8	870519	1530244	484468	337226	1271532	3014307	0.650224	0.00644404	1.97059	0.21839
FA(20:3)	C03242	Essential fatty acids	305.249	2.87791	-	46737.2	93399.2	47521.8	58425.6	96046.5	54445.3	35346.7	40912.4	218662	97855.8	39910.2	59606.6	41814	17552.7	42674.8	33505.2	24741.5	29483.3	18462.5	12872.5	67014.3	156768	39060.6	54235.7	29445.3	59231.8	76413.4	58775.2	84915.5	111653	230579	0.64291	0.0762649	1.40349	0.331988
FA(20:4)	C00219	Poly-unsaturated Fatty Acids	303.233	2.68674	-	269911	1015492	713986	842486	904303	891212	424686	682586	1638590	1085717	557831	679366	549134	286496	590104	456769	376264	468108	338884	398780	634920	868096	496172	576783	692636	646314	752254	711619	822696	1331089	1004934	0.619529	0.00981927	0.892898	0.374833
FA(20:5)	C06428	Poly-unsaturated Fatty Acids	301.218	2.50665	-	32088.3	49944.7	119901	25066.9	33077.1	43336.3	30431.5	20445.4	121924	140602	42612.7	59625.2	16515.8	6930.9	91027.2	33519.1	7927.24	28308.1	43148	27302.6	62066.3	71128	45539.2	28162.3	10102.6	12188.5	101960	42886.7	30142.1	85942.8	137258	0.719347	0.0183869	1.29657	0.532986
FA(22:6)	C06429	Poly-unsaturated Fatty Acids	327.233	2.58449	-	52143.2	138797	143567	70267.2	49567.8	65849.4	70565	56439	333202	56247.2	63346.6	95983	30330.8	33263.5	60719.8	33536.8	22000.6	42872.1	41116.6	50368.5	140094	13223.6	46986.8	57396.4	37698.1	90194.5	196970	54820.4	46281.9	182885	437590	0.617034	0.00568883	1.28359	0.276787
FA(22:5)	C16513	Essential fatty acids	329.249	2.72682	-	12799.7	29012.1	54024.5	48366.1	34832.9	19515.5	18392.2	20990.7	128528	37320.7	15343.5	25154.1	7002.56	15334	19019.1	25180.6	10854.9	5067.56	4492.82	11530.9	31720.4	43381.6	14794.4	25612.8	8573.79	15751.2	63138.6	34626.6	17673.6	70836.7	119027	0.556222	0.0317344	1.19352	0.372185
Sphingosine 1-phosphate	C06124	Sphingolipid biosynthesis	378.248	2.02929	-	2407928	2546592	2080064	2140477	2069879	2000362	1979352	1337284	2293755	2499538	1985425	1925412	889245	1146334	479379	783402	1142584	1290452	664297	1414979	1091582	1466943	1619393	1075656	2071146	2056028	1835300	1602656	1789268	2262298	2415390	0.538361	2.0733e-05	0.988445	0.273054
Sphinganine 1-phosphate	C01120	Sphingolipid biosynthesis	382.279	1.99324	+	152974	450692	395884	146632	377690	326947	171672	237306	208354	358895	428458	314922	124868	366712	173933	71897.9	208440	272040	84554	333660	293307	247567	320101	249533	67149.9	373509	103170	298520	210307	47583.4	224699	0.774458	0.0236242	0.643246	0.159107

## Sheet: Lipidomics
								Subject	S4	S5	S2	S8	S6	S1	S9	S7	S12	S3	S10	S11	S4	S5	S2	S8	S6	S1	S9	S7	S12	S3	S10	S11	S4	S5	S2	S8	S6	S1	S9
								Sex	Male	Male	Male	Male	Male	Male	Male	Male	Female	Female	Female	Female	Male	Male	Male	Male	Male	Male	Male	Male	Female	Female	Female	Female	Male	Male	Male	Male	Male	Male	Male
								BMI	21.5	23.7	19.9	24.5	21.5	23	24.4	21.8	18.4	18.5	22.5	18.8	21.5	23.7	19.9	24.5	21.5	23	24.4	21.8	18.4	18.5	22.5	18.8	21.5	23.7	19.9	24.5	21.5	23	24.4	Post/Pre		24hr/Pre
LipidGroup	LipidIon	Class	FattyAcid	FA1	FA2	FA3	CalcMz	Formula Time	Pre	Pre	Pre	Pre	Pre	Pre	Pre	Pre	Pre	Pre	Pre	Pre	Post	Post	Post	Post	Post	Post	Post	Post	Post	Post	Post	Post	24hr	24hr	24hr	24hr	24hr	24hr	24hr	FC	p	FC	p
AcCa(12:0)	AcCa(12:0)+H	AcCa	(12:0)	(12:0)	0	0	344.28	C19 H38 O4 N1	1.17575e+06	1.22295e+06	2.93157e+06	990695	803311	1.36566e+06	2.02674e+06	2.07292e+06	1.0177e+06	2.28756e+06	2.58584e+06	718016	1.09966e+06	1.5553e+06	1.61493e+06	2.91967e+06	998074	1.33848e+06	1.77116e+06	868774	941308	1.12286e+06	1.13896e+06	663949	1.47667e+06	2.33515e+06	2.08955e+06	1.58265e+06	1.50497e+06	635208	1.54019e+06	0.873762	0.35255	1.2594	0.762344
AcCa(20:2)	AcCa(20:2)+H	AcCa	(20:2)	(20:2)	0	0	452.373	C27 H50 O4 N1	1.45778e+06	2.96673e+06	2.53408e+06	1.05325e+06	1.43301e+06	1.71498e+06	1.04643e+06	1.71423e+06	2.58986e+06	2.51595e+06	3.09289e+06	1.5191e+06	1.96349e+06	2.88286e+06	1.24817e+06	1.134e+06	2.01923e+06	2.00377e+06	3.0492e+06	1.68754e+06	2.29127e+06	1.95319e+06	1.59024e+06	1.5551e+06	1.3617e+06	3.32781e+06	1.92902e+06	1.82732e+06	1.9457e+06	1.34557e+06	2.06697e+06	1.14215	0.935377	1.32326	0.355166
AcCa(20:3)	AcCa(20:3)+H	AcCa	(20:3)	(20:3)	0	0	450.358	C27 H48 O4 N1	799512	2.49485e+06	1.85165e+06	987215	1.5649e+06	1.01246e+06	736597	1.76747e+06	1.79141e+06	1.7879e+06	3.23973e+06	1.18916e+06	1.36151e+06	2.47825e+06	1.22163e+06	879507	1.70637e+06	2.07607e+06	2.40728e+06	1.70393e+06	1.74564e+06	2.16321e+06	1.97472e+06	1.03709e+06	784558	2.78478e+06	1.36885e+06	1.33345e+06	1.2611e+06	857521	1.0295e+06	1.03591	0.568901	1.24557	0.975697
AcCa(14:1)	AcCa(14:1)+H	AcCa	(14:1)	(14:1)	0	0	370.295	C21 H40 O4 N1	1.08777e+06	1.15793e+06	2.04391e+06	994299	681113	815639	1.66858e+06	1.71399e+06	1.53158e+06	1.70278e+06	1.82932e+06	540504	1.07691e+06	1.31114e+06	1.44655e+06	2.84463e+06	1.53895e+06	1.08411e+06	1.34708e+06	968519	1.50403e+06	1.00337e+06	790682	523739	1.69466e+06	2.93065e+06	1.71976e+06	1.74215e+06	966230	402781	1.19883e+06	0.89059	0.906613	1.55792	0.343939
AcCa(22:5)	AcCa(22:5)+H	AcCa	(22:5)	(22:5)	0	0	474.358	C29 H48 O4 N1	334298	885954	441901	321313	262400	200678	246840	449147	476715	554742	1.08071e+06	396467	472612	740028	327491	244917	402643	826125	883778	356400	516575	466481	364714	410273	341533	1.2425e+06	452988	447035	261781	153632	437337	1.04579	0.775392	1.36109	0.139613
AcCa(16:1)	AcCa(16:1)+H	AcCa	(16:1)	(16:1)	0	0	398.326	C23 H44 O4 N1	2.07292e+06	6.4027e+06	3.71503e+06	1.89909e+06	2.10627e+06	1.81124e+06	5.14697e+06	2.52717e+06	2.91475e+06	4.9805e+06	3.34758e+06	2.34399e+06	3.52792e+06	3.73386e+06	2.58429e+06	4.06619e+06	2.69098e+06	3.04534e+06	4.16979e+06	2.02505e+06	2.85634e+06	2.36554e+06	2.13142e+06	2.28742e+06	4.4601e+06	9.21524e+06	3.20993e+06	4.11026e+06	2.4471e+06	1.19825e+06	2.23784e+06	1.01937	0.487356	1.52399	0.521959
AcCa(14:0)	AcCa(14:0)+H	AcCa	(14:0)	(14:0)	0	0	372.311	C21 H42 O4 N1	2.5398e+06	9.19714e+06	6.25507e+06	2.85606e+06	4.59511e+06	4.23061e+06	4.17427e+06	4.19652e+06	2.76165e+06	6.22086e+06	9.71561e+06	4.72643e+06	4.68638e+06	7.15134e+06	3.69843e+06	4.20187e+06	2.96038e+06	6.31679e+06	7.0428e+06	4.50094e+06	2.95428e+06	4.6581e+06	4.64671e+06	5.25828e+06	3.00585e+06	7.75892e+06	5.70496e+06	5.48279e+06	5.28927e+06	2.70581e+06	3.30153e+06	1.05428	0.682982	1.25024	0.882845
AcCa(10:0)	AcCa(10:0)+H	AcCa	(10:0)	(10:0)	0	0	316.248	C17 H34 O4 N1	4.25075e+06	1.53013e+06	4.1967e+06	1.58113e+06	890497	2.50845e+06	4.65955e+06	3.19956e+06	2.71391e+06	2.87426e+06	3.93626e+06	515056	1.62953e+06	2.91302e+06	2.19355e+06	5.55151e+06	2.8678e+06	3.04469e+06	2.53484e+06	1.58717e+06	1.88447e+06	1.86207e+06	1.06906e+06	542426	3.09637e+06	3.9023e+06	2.52103e+06	2.12644e+06	2.20648e+06	861702	3.63683e+06	0.729759	0.487426	1.00502	0.774729
AcCa(17:0)	AcCa(17:0)+H	AcCa	(17:0)	(17:0)	0	0	414.358	C24 H48 O4 N1	2.66732e+06	3.99949e+06	4.35048e+06	2.31557e+06	2.20859e+06	2.69228e+06	2.61831e+06	3.97807e+06	1.62254e+06	3.52681e+06	4.64245e+06	3.41466e+06	3.37083e+06	3.62205e+06	3.38396e+06	2.80458e+06	2.15648e+06	3.85483e+06	3.96116e+06	3.3154e+06	1.90621e+06	3.3778e+06	2.51083e+06	3.0389e+06	3.23387e+06	4.36144e+06	3.91664e+06	3.74462e+06	3.26557e+06	2.52427e+06	2.90096e+06	1.09486	0.829566	1.22429	0.122212
AcCa(22:4)	AcCa(22:4)+H	AcCa	(22:4)	(22:4)	0	0	476.373	C29 H50 O4 N1	269679	1.21853e+06	591943	365267	331097	350982	264297	512745	486553	643989	1.02843e+06	581266	818088	850448	424126	315058	414741	804162	886071	417381	503829	532611	402891	597813	267759	993618	577088	685107	467877	304370	341339	1.03717	0.80375	1.33305	0.602933
AcCa(20:4)	AcCa(20:4)+H	AcCa	(20:4)	(20:4)	0	0	448.342	C27 H46 O4 N1	1.63421e+06	1.14827e+07	3.23844e+06	2.37727e+06	1.85326e+06	1.67001e+06	1.26587e+06	3.63673e+06	2.94635e+06	4.2031e+06	6.62848e+06	3.04298e+06	3.72622e+06	6.2555e+06	2.33457e+06	1.38196e+06	4.09848e+06	4.75243e+06	5.50358e+06	3.11418e+06	3.27115e+06	4.86068e+06	2.39347e+06	2.69611e+06	1.58631e+06	5.878e+06	1.62672e+06	3.12167e+06	1.87082e+06	1.64748e+06	2.47711e+06	1.16831	0.96686	1.00947	0.417926
AcCa(18:2)	AcCa(18:2)+H	AcCa	(18:2)	(18:2)	0	0	424.342	C25 H46 O4 N1	2.17995e+07	5.08742e+07	3.23094e+07	2.50718e+07	3.04107e+07	2.34252e+07	1.81691e+07	3.05268e+07	3.61658e+07	3.89701e+07	6.05538e+07	3.24107e+07	3.10502e+07	4.39235e+07	2.81624e+07	2.11949e+07	3.68514e+07	4.03654e+07	4.35446e+07	4.10568e+07	3.86195e+07	4.49148e+07	3.54886e+07	3.26013e+07	2.59266e+07	5.56407e+07	26491873	3.00295e+07	3.00747e+07	2.46562e+07	3.18051e+07	1.20107	0.420998	1.19774	0.202275
AcCa(8:0)	AcCa(8:0)+H	AcCa	(8:0)	(8:0)	0	0	288.217	C15 H30 O4 N1	1.9321e+06	624336	1.48134e+06	869764	402502	1.11372e+06	2.10517e+06	1.40412e+06	1.42121e+06	1.28018e+06	1.50175e+06	332899	547273	1.14974e+06	1.11976e+06	2.35173e+06	1.2935e+06	1.24751e+06	1.06863e+06	670573	1.12552e+06	772440	398201	378137	1.64416e+06	1.74321e+06	1.13533e+06	924956	894178	567999	1.68618e+06	0.815251	0.445321	1.0194	0.967757
AcCa(20:1)	AcCa(20:1)+H	AcCa	(20:1)	(20:1)	0	0	454.389	C27 H52 O4 N1	2.06771e+06	3.59863e+06	3.53611e+06	1.56277e+06	2.35934e+06	2.5633e+06	1.89283e+06	2.47043e+06	4.31803e+06	3.70539e+06	4.5166e+06	2.28522e+06	3.07457e+06	3.12841e+06	1.98677e+06	2.08286e+06	4.48894e+06	2.9116e+06	3.02642e+06	4.08207e+06	4.15691e+06	4.20248e+06	2.52316e+06	2.20645e+06	2.04499e+06	4.4794e+06	3.08885e+06	2.63964e+06	3.32212e+06	2.07276e+06	2.69021e+06	1.21202	0.48784	1.14024	0.181474
AcCa(15:0)	AcCa(15:0)+H	AcCa	(15:0)	(15:0)	0	0	386.326	C22 H44 O4 N1	492080	1.30745e+06	839322	553475	593627	491746	804270	655439	184683	822414	1.26448e+06	583617	615938	823474	572686	338437	236113	915746	834181	882445	196560	801980	558063	710184	412226	996736	969351	878949	791131	476157	448828	1.06169	0.342387	1.33271	0.877338
AcCa(10:1)	AcCa(10:1)+H	AcCa	(10:1)	(10:1)	0	0	314.233	C17 H32 O4 N1	1.72435e+06	1.12601e+06	1.2658e+06	906151	327686	1.16394e+06	2.15172e+06	1.6916e+06	1.65861e+06	1.71875e+06	2.90721e+06	455675	954053	1.47665e+06	1.45983e+06	2.03105e+06	1.14183e+06	1.75314e+06	890132	704531	1.58088e+06	868496	805121	703826	1.29084e+06	2.03566e+06	1.71105e+06	1.35975e+06	1.17648e+06	644233	1.6162e+06	0.716685	0.430492	1.16824	0.519498
AcCa(24:0)	AcCa(24:0)+H	AcCa	(24:0)	(24:0)	0	0	512.467	C31 H62 O4 N1	927005	1.92125e+06	1.38773e+06	1.24642e+06	896322	2.05595e+06	920043	1.66812e+06	2.53851e+06	1.57335e+06	3.10605e+06	937362	1.59638e+06	1.33847e+06	1.17771e+06	877198	2.07305e+06	1.808e+06	1.48829e+06	1.48429e+06	2.77556e+06	1.9352e+06	1.04086e+06	865116	1.34682e+06	2.12814e+06	1.28151e+06	1.64348e+06	2.83665e+06	1.73177e+06	1.44961e+06	1.00389	0.80234	1.31856	0.163853
AcCa(18:0)	AcCa(18:0)+H	AcCa	(18:0)	(18:0)	0	0	428.373	C25 H50 O4 N1	2.91972e+07	4.22935e+07	4.21007e+07	2.30402e+07	2.10963e+07	2.18571e+07	2.55838e+07	5.19042e+07	2.37015e+07	3.99583e+07	6.34878e+07	2.95392e+07	4.49669e+07	3.95635e+07	3.56827e+07	2.38656e+07	2.47006e+07	3.96774e+07	3.92149e+07	4.66216e+07	2.99898e+07	4.86127e+07	2.35288e+07	2.92966e+07	3.33674e+07	4.4341e+07	3.70784e+07	3.38137e+07	2.83845e+07	2.09283e+07	4.25841e+07	1.27515	0.824463	1.32168	0.120742
AcCa(20:0)	AcCa(20:0)+H	AcCa	(20:0)	(20:0)	0	0	456.405	C27 H54 O4 N1	730042	1.13695e+06	1.29361e+06	759369	915548	1.2418e+06	708392	1.46232e+06	1.5203e+06	1.07312e+06	2.92553e+06	929970	1.20759e+06	1.14443e+06	1.15e+06	778054	1.26149e+06	1.36224e+06	1.03304e+06	1.44175e+06	1.4584e+06	1.69652e+06	1.05723e+06	899901	777343	1.8018e+06	1.0894e+06	985215	1.57083e+06	857720	1.07819e+06	1.06675	0.926416	1.17765	0.246057
AcCa(16:0)	AcCa(16:0)+H	AcCa	(16:0)	(16:0)	0	0	400.342	C23 H46 O4 N1	4.08447e+07	1.79262e+08	5.90434e+07	3.27076e+07	7.993e+07	3.24047e+07	3.58261e+07	1.04143e+08	4.11547e+07	1.18567e+08	8.99033e+07	4.95765e+07	134594399	7.59592e+07	3.99112e+07	4.20361e+07	3.58981e+07	5.6038e+07	7.44033e+07	9.44049e+07	7.46416e+07	105653232	9.2016e+07	9.69038e+07	4.71508e+07	7.78585e+07	5.17039e+07	6.49074e+07	4.30141e+07	2.69893e+07	1.01709e+08	1.38649	0.738173	1.26587	0.750371
AcCa(11:1)	AcCa(11:1)+H	AcCa	(11:1)	(11:1)	0	0	328.248	C18 H34 O4 N1	469471	809740	1.36506e+06	367117	293283	562679	852758	768711	215415	1.2663e+06	1.01907e+06	416648	463073	289533	652688	635948	315151	707060	365002	570809	200378	699604	431335	585432	331684	605802	1.74468e+06	583729	902429	718533	574521	0.776543	0.0628296	1.07664	0.425912
AcCa(10:3)	AcCa(10:3)+H	AcCa	(10:3)	(10:3)	0	0	310.201	C17 H28 O4 N1	480940	1.08825e+06	757693	312576	717782	514579	853435	417662	597342	835484	1.76402e+06	537219	705429	436114	453026	744653	1.41058e+06	891073	561347	1.20218e+06	696732	1.35634e+06	820420	668560	557489	724325	917276	851056	766527	622347	701573	1.10262	0.57687	1.00912	0.593702
AcCa(18:1)	AcCa(18:1)+H	AcCa	(18:1)	(18:1)	0	0	426.358	C25 H48 O4 N1	125968221	3.67468e+08	1.33e+08	1.64925e+08	1.63415e+08	9.54338e+07	1.62901e+08	1.1298e+08	2.17145e+08	1.43908e+08	1.67596e+08	2.14441e+08	2.54221e+08	2.54869e+08	9.93359e+07	2.05179e+08	2.54557e+08	2.50205e+08	1.42718e+08	2.63396e+08	2.28239e+08	2.86009e+08	1.74292e+08	2.09351e+08	1.17067e+08	3.79713e+08	120029301	2.72937e+08	205212068	1.5486e+08	1.93766e+08	1.4662	0.0915042	1.18947	0.0848073
AcCa(22:0)	AcCa(22:0)+H	AcCa	(22:0)	(22:0)	0	0	484.436	C29 H58 O4 N1	222252	219660	271038	146169	187112	401402	143194	282491	774816	237902	766856	212540	240311	260456	257520	180845	383226	318682	272744	495275	779577	477129	206588	191331	177893	298410	239323	217442	527924	301059	234701	1.15874	0.788986	1.08951	0.329252
Cer(d18:1_16:0)	Cer(d34:1)+H-H2O	Cer	(d18:1_16:0)	(d18:1)	(16:0)	0	520.509	C34 H66 O2 N1	6.54888e+06	5.89686e+06	8.37438e+06	7.27669e+06	5.46558e+06	6.08889e+06	6.09524e+06	8.43642e+06	5.59261e+06	9.80108e+06	7.85602e+06	7.07262e+06	5.97562e+06	4.61334e+06	7.72054e+06	5.58671e+06	5.39616e+06	5.87879e+06	5.21387e+06	8.66741e+06	6.10357e+06	8.75854e+06	5.21004e+06	7.8429e+06	5.99444e+06	5.71134e+06	6.97114e+06	5.25112e+06	6.89875e+06	5.58611e+06	8.97832e+06	0.870272	0.046404	0.983462	0.939031
Cer(t18:0_23:0)	Cer(t41:0)+H-H2O	Cer	(t18:0_23:0)	(t18:0)	(23:0)	0	636.629	C41 H82 O3 N1	1.85097e+07	1.93211e+07	1.71251e+07	1.13546e+07	1.54817e+07	1.04997e+07	1.45235e+07	1.39048e+07	1.0228e+07	1.68125e+07	1.8364e+07	1.33225e+07	1.33826e+07	1.45947e+07	1.05919e+07	1.68888e+07	1.12532e+07	1.44834e+07	1.50076e+07	1.10146e+07	9.94502e+06	1.29624e+07	1.97799e+07	1.28995e+07	2.41089e+07	1.4153e+07	1.6825e+07	1.67795e+07	1.27495e+07	1.05928e+07	2.43791e+07	0.878011	0.231449	1.08383	0.397942
Cer(t18:0_16:0)	Cer(t34:0)+H-2H2O	Cer	(t18:0_16:0)	(t18:0)	(16:0)	0	520.509	C34 H66 O2 N1	5.49982e+06	4.97765e+06	7.63088e+06	5.96194e+06	4.3193e+06	5.2036e+06	4.95822e+06	7.29161e+06	4.79171e+06	9.17136e+06	6.88521e+06	5.61477e+06	5.22989e+06	3.92979e+06	6.63986e+06	4.76998e+06	4.65296e+06	5.03677e+06	4.38011e+06	7.63981e+06	5.1464e+06	7.60612e+06	4.15423e+06	6.32665e+06	5.12137e+06	4.75505e+06	6.19595e+06	4.54441e+06	5.80591e+06	4.7039e+06	7.71345e+06	0.916199	0.0740979	0.984196	0.945964
Cer(d18:1_23:0)	Cer(d41:1)+H	Cer	(d18:1_23:0)	(d18:1)	(23:0)	0	636.629	C41 H82 O3 N1	1.84495e+07	1.93214e+07	1.71251e+07	1.13555e+07	1.50677e+07	1.05471e+07	1.61112e+07	1.39044e+07	1.02282e+07	1.74587e+07	1.84957e+07	1.35748e+07	1.3523e+07	1.59634e+07	1.07143e+07	1.68873e+07	1.1253e+07	1.60169e+07	1.4087e+07	1.11368e+07	9.94479e+06	1.32529e+07	1.99889e+07	1.29294e+07	2.38666e+07	1.44695e+07	1.68291e+07	1.67792e+07	1.27499e+07	1.07551e+07	2.43779e+07	0.858782	0.25663	1.04146	0.383294
Cer(t17:0_24:1)	Cer(t41:1)+H-H2O	Cer	(t17:0_24:1)	(t17:0)	(24:1)	0	634.613	C41 H80 O3 N1	1.01225e+07	7.11386e+06	7.27326e+06	4.71893e+06	7.08788e+06	5.25241e+06	6.77631e+06	5.8311e+06	4.12891e+06	8.11546e+06	8.17226e+06	5.94946e+06	5.93743e+06	7.04735e+06	5.34759e+06	7.24592e+06	4.9402e+06	6.41464e+06	7.05394e+06	6.61234e+06	4.47214e+06	7.28626e+06	7.94449e+06	5.5708e+06	1.18469e+07	7.36264e+06	7.0807e+06	5.90123e+06	5.33914e+06	5.09654e+06	1.14383e+07	0.939614	0.455821	0.998986	0.3268
Cer(d17:1_24:1)	Cer(d41:2)+H	Cer	(d17:1_24:1)	(d17:1)	(24:1)	0	634.613	C41 H80 O3 N1	1.01222e+07	7.1139e+06	7.27313e+06	4.75574e+06	7.08823e+06	5.25252e+06	6.77634e+06	5.83093e+06	4.10601e+06	8.23236e+06	8.28835e+06	5.88479e+06	5.75374e+06	7.04742e+06	5.34733e+06	7.24633e+06	4.94054e+06	6.41451e+06	7.05397e+06	6.61226e+06	4.47231e+06	7.26528e+06	7.94442e+06	5.57094e+06	1.18478e+07	7.36253e+06	7.08008e+06	5.90091e+06	5.34349e+06	5.23951e+06	1.1537e+07	0.939573	0.429399	0.99885	0.315003
Cer(d17:1_16:0)	Cer(d33:1)+H	Cer	(d17:1_16:0)	(d17:1)	(16:0)	0	524.504	C33 H66 O3 N1	903039	640915	1.422e+06	572463	556171	639840	649501	1.10821e+06	476154	1.64637e+06	903651	627446	619495	598593	739158	743798	373751	780343	594531	928954	402757	939837	558150	711282	728578	636645	1.21912e+06	675458	775491	532330	1.37891e+06	1.03128	0.0534169	1.13678	0.535612
Cer(d41:2)	Cer(d41:2)+H-H2O	Cer	(d17:1_24:1)	(d17:1)	(24:1)	0	616.603	C41 H78 O2 N1	2.06116e+06	1.38218e+06	1.53207e+06	964068	1.50014e+06	1.09027e+06	1.37493e+06	1.14825e+06	847182	1.6509e+06	1.73611e+06	1.15378e+06	1.18214e+06	1.45083e+06	1.09689e+06	1.50392e+06	937098	1.3233e+06	1.33879e+06	1.38188e+06	855806	1.48073e+06	1.59029e+06	1.13225e+06	2.41975e+06	1.52042e+06	1.51731e+06	1.19467e+06	1.10407e+06	1.05049e+06	2.44172e+06	0.965536	0.399127	1.09777	0.306616
Cer(t18:0_22:0)	Cer(t40:0)+H	Cer	(t18:0_22:0)	(t18:0)	(22:0)	0	640.624	C40 H82 O4 N1	2.76025e+06	1.57963e+06	1.54476e+06	1.53237e+06	1.96778e+06	1.90284e+06	1.50095e+06	1.74245e+06	1.55506e+06	1.65912e+06	2.27593e+06	1.45638e+06	1.46777e+06	1.3249e+06	1.52173e+06	1.44463e+06	1.60905e+06	1.36333e+06	1.37101e+06	1.65477e+06	1.58627e+06	1.7986e+06	2.18033e+06	1.441e+06	2.12961e+06	1.17933e+06	1.56179e+06	1.24181e+06	1.98929e+06	1.73125e+06	3.0945e+06	0.923043	0.0647676	1.09599	0.945065
Cer(d18:0_24:0)	Cer(d42:0)+H	Cer	(d18:0_24:0)	(d18:0)	(24:0)	0	652.66	C42 H86 O3 N1	1.25301e+07	1.39637e+07	1.21084e+07	1.15185e+07	1.52272e+07	1.48434e+07	1.24331e+07	1.3011e+07	2.03595e+07	1.29471e+07	2.00797e+07	1.85955e+07	1.1689e+07	1.10365e+07	1.08249e+07	1.20278e+07	1.82549e+07	1.44284e+07	1.03151e+07	1.36192e+07	2.56896e+07	1.57781e+07	1.61073e+07	1.4042e+07	1.2438e+07	1.20387e+07	1.28478e+07	1.19789e+07	1.74918e+07	1.67564e+07	1.67586e+07	1.02545	0.718675	1.02535	0.19278
Cer(d18:1_22:0)	Cer(d40:1)+H	Cer	(d18:1_22:0)	(d18:1)	(22:0)	0	622.613	C40 H80 O3 N1	3.10248e+07	3.36149e+07	2.37417e+07	2.09005e+07	2.52876e+07	2.60892e+07	2.27659e+07	2.57004e+07	2.35265e+07	2.77258e+07	3.55499e+07	2.52584e+07	2.3484e+07	2.37874e+07	2.31134e+07	2.26698e+07	2.32818e+07	2.57009e+07	2.23457e+07	2.8072e+07	2.64777e+07	3.05296e+07	3.0779e+07	2.58046e+07	3.59055e+07	2.24511e+07	2.47297e+07	2.55384e+07	2.89091e+07	2.73921e+07	3.8566e+07	0.970587	0.312458	1.08322	0.3761
Cer(m18:0_24:1)	Cer(m42:1)+H	Cer	(m18:0_24:1)	(m18:0)	(24:1)	0	634.65	C42 H84 O2 N1	4.90226e+06	5.65851e+06	3.45226e+06	3.23812e+06	6.19255e+06	3.5575e+06	3.26027e+06	3.67709e+06	3.04961e+06	3.97237e+06	1.0673e+07	3.23189e+06	4.33707e+06	5.77137e+06	2.80594e+06	3.31237e+06	3.0714e+06	8.06472e+06	5.44017e+06	3.28619e+06	2.60763e+06	3.958e+06	7.24238e+06	3.31763e+06	5.15351e+06	6.80399e+06	3.34264e+06	4.68561e+06	4.36337e+06	3.74531e+06	6.01128e+06	1.00567	0.822779	1.31711	0.34973
Cer(d18:2_25:0)	Cer(d43:2)+H	Cer	(d18:2_25:0)	(d18:2)	(25:0)	0	662.645	C43 H84 O3 N1	3.95206e+06	4.90564e+06	3.77426e+06	2.82185e+06	2.96626e+06	2.21168e+06	3.11242e+06	3.22686e+06	2.00286e+06	4.15486e+06	3.85826e+06	2.84068e+06	3.37801e+06	3.10941e+06	2.86734e+06	3.23206e+06	1.98035e+06	3.07454e+06	3.43537e+06	2.36911e+06	1.85977e+06	3.11781e+06	4.28149e+06	2.80667e+06	6.35789e+06	3.65278e+06	3.74891e+06	3.95437e+06	1.82248e+06	2.45054e+06	4.8318e+06	0.975498	0.142099	1.2045	0.435523
Cer(m18:0_23:0)	Cer(m41:0)+H	Cer	(m18:0_23:0)	(m18:0)	(23:0)	0	622.65	C41 H84 O2 N1	503667	590259	499359	390320	711805	286287	288262	434610	184491	573412	1.17104e+06	395958	478366	624273	334248	284132	188130	957837	562925	294807	158440	353371	831925	444486	603182	701524	623563	469476	325007	290973	864322	0.854265	0.631452	1.20791	0.444142
Cer(t18:0_22:2)	Cer(t40:2)+H-H2O	Cer	(t18:0_22:2)	(t18:0)	(22:2)	0	618.582	C40 H76 O3 N1	1.52748e+06	1.12277e+06	1.29821e+06	1.10418e+06	1.79862e+06	982694	1.00847e+06	1.26243e+06	1.21604e+06	1.70187e+06	1.22653e+06	1.40459e+06	959564	1.04349e+06	1.18514e+06	1.27361e+06	1.20238e+06	953564	1.12065e+06	1.18864e+06	1.27087e+06	1.39615e+06	1.79836e+06	1.31752e+06	1.79838e+06	1.29153e+06	1.31047e+06	1.0429e+06	1.3651e+06	1.18978e+06	1.91666e+06	0.960651	0.407552	1.16717	0.358477
Cer(d18:1_26:2)	Cer(d44:3)+H	Cer	(d18:1_26:2)	(d18:1)	(26:2)	0	674.645	C44 H84 O3 N1	3.32798e+06	4.66297e+06	3.15962e+06	3.23443e+06	3.5644e+06	3.17423e+06	3.44355e+06	3.81523e+06	4.54442e+06	3.38568e+06	4.10563e+06	2.69028e+06	3.30814e+06	3.01858e+06	3.13908e+06	3.16957e+06	4.92708e+06	3.14682e+06	3.21312e+06	2.56747e+06	4.94594e+06	2.86492e+06	3.79643e+06	3.22507e+06	3.76827e+06	3.91093e+06	3.16044e+06	3.80791e+06	3.36436e+06	3.35113e+06	3.51642e+06	0.934614	0.523167	1.05662	0.796579
Cer(d18:1_22:2)	Cer(d40:3)+H	Cer	(d18:1_22:2)	(d18:1)	(22:2)	0	618.582	C40 H76 O3 N1	1.52772e+06	1.21041e+06	1.29822e+06	1.10407e+06	1.79863e+06	993571	1.00837e+06	1.26241e+06	1.21595e+06	1.70193e+06	1.22626e+06	1.38056e+06	1.08643e+06	1.0436e+06	1.18544e+06	1.2733e+06	1.16925e+06	953813	1.12063e+06	1.20104e+06	1.27102e+06	1.38677e+06	1.81046e+06	1.3159e+06	1.72904e+06	1.29112e+06	1.31054e+06	1.043e+06	1.36516e+06	1.18938e+06	1.91693e+06	0.958938	0.414524	1.08272	0.431498
Cer(d18:2_25:1)	Cer(d43:3)+H	Cer	(d18:2_25:1)	(d18:2)	(25:1)	0	660.629	C43 H82 O3 N1	625075	667909	659832	531440	569925	435266	479402	595831	320941	691503	572241	548536	515077	653764	549372	543780	467207	422025	612604	511506	398856	493885	561925	531690	810420	621071	661007	593627	509314	422808	708459	0.916475	0.191138	1.08974	0.281509
Cer(t18:1_26:2)	Cer(t44:3)+H-H2O	Cer	(t18:1_26:2)	(t18:1)	(26:2)	0	672.629	C44 H82 O3 N1	931019	979626	937421	1.09916e+06	1.11839e+06	980009	753074	1.07303e+06	1.05887e+06	972319	984135	804835	805432	813472	973156	1.04615e+06	1.48301e+06	708667	1.01779e+06	1.02697e+06	1.54145e+06	1.11705e+06	1.16823e+06	782930	1.14485e+06	951176	901129	932708	900240	975358	1.04911e+06	1.04344	0.333316	0.970958	0.913885
Cer(t18:1_18:0)	Cer(t36:1)+H-H2O	Cer	(t18:1_18:0)	(t18:1)	(18:0)	0	564.535	C36 H70 O3 N1	1.50041e+06	1.22192e+06	1.65939e+06	1.03744e+06	1.00613e+06	758345	1.25753e+06	1.34498e+06	975094	2.02665e+06	1.3986e+06	1.27598e+06	1.02431e+06	1.00089e+06	1.12173e+06	1.42657e+06	872371	926967	1.04332e+06	1.73702e+06	958141	1.6535e+06	942481	1.19747e+06	1.82401e+06	1.16392e+06	1.49174e+06	1.09933e+06	1.16379e+06	908530	2.28132e+06	0.816113	0.185223	0.952536	0.19957
Cer(t18:0_26:2)	Cer(t44:2)+H-H2O	Cer	(t18:0_26:2)	(t18:0)	(26:2)	0	674.645	C44 H84 O3 N1	3.33634e+06	4.66197e+06	3.15975e+06	3.23761e+06	3.56522e+06	3.17379e+06	3.44211e+06	3.40434e+06	4.12735e+06	3.45894e+06	4.0928e+06	2.76387e+06	3.3865e+06	3.14232e+06	3.19744e+06	3.28818e+06	4.92744e+06	3.14878e+06	3.58172e+06	2.56796e+06	4.94621e+06	2.87999e+06	3.77192e+06	3.22501e+06	3.80258e+06	3.91533e+06	3.16016e+06	3.80681e+06	3.36263e+06	3.35111e+06	3.53612e+06	0.951324	0.892236	1.05988	0.76889
Cer(d18:2_18:0)	Cer(d36:2)+H	Cer	(d18:2_18:0)	(d18:2)	(18:0)	0	564.535	C36 H70 O3 N1	1.50032e+06	1.22192e+06	1.65939e+06	1.03744e+06	1.00551e+06	758088	1.25753e+06	1.26773e+06	975456	2.02665e+06	1.3986e+06	1.27598e+06	1.02431e+06	1.00089e+06	1.12173e+06	1.42671e+06	872292	926976	1.04332e+06	1.73702e+06	958675	1.6535e+06	942435	1.19713e+06	1.82401e+06	1.16392e+06	1.49164e+06	1.09933e+06	1.16334e+06	909363	2.28132e+06	0.81878	0.222411	0.952536	0.199226
Cer(t17:0_22:0)	Cer(t39:0)+H-H2O	Cer	(t17:0_22:0)	(t17:0)	(22:0)	0	608.598	C39 H78 O3 N1	3.56974e+06	2.78575e+06	3.08388e+06	1.95311e+06	2.70722e+06	2.27041e+06	2.31625e+06	2.48419e+06	1.37441e+06	3.39573e+06	3.43167e+06	2.41336e+06	2.23622e+06	2.45734e+06	2.15784e+06	2.45264e+06	1.50245e+06	2.5891e+06	2.39434e+06	2.68608e+06	1.43265e+06	3.0137e+06	3.03611e+06	2.47696e+06	4.05811e+06	2.33546e+06	3.12435e+06	2.45417e+06	2.45847e+06	2.26663e+06	4.38244e+06	0.945788	0.135615	0.908114	0.321507
Cer(d18:1_16:0+O)	Cer(d34:1+O)+H	Cer	(d18:1_16:0+O)	(d18:1)	(16:0+O)	0	554.514	C34 H68 O4 N1	676612	393331	681599	370258	501577	376649	461888	586499	360388	578775	1.10391e+06	502390	363762	644023	571100	447825	247628	617420	603033	727567	413839	617509	439798	556786	437904	599987	569810	463664	461477	617315	652042	1.12343	0.716576	1.23366	0.507612
Cer(d18:0_20:0)	Cer(d38:0)+H	Cer	(d18:0_20:0)	(d18:0)	(20:0)	0	596.598	C38 H78 O3 N1	2.2183e+06	1.72565e+06	2.35752e+06	1.42185e+06	2.35807e+06	2.22084e+06	1.86834e+06	2.08072e+06	3.54795e+06	2.21404e+06	2.28868e+06	2.28209e+06	1.34098e+06	1.43585e+06	1.75944e+06	2.78746e+06	2.77139e+06	1.61048e+06	1.77525e+06	2.12564e+06	3.23448e+06	2.77452e+06	2.28008e+06	2.00687e+06	1.90645e+06	1.61851e+06	2.14812e+06	1.63767e+06	2.61515e+06	2.21201e+06	2.25028e+06	0.930927	0.752708	0.968364	0.762089
Cer(m18:0_24:0)	Cer(m42:0)+H	Cer	(m18:0_24:0)	(m18:0)	(24:0)	0	636.665	C42 H86 O2 N1	3.36177e+06	6.00032e+06	3.70988e+06	2.92287e+06	4.28488e+06	2.56878e+06	2.31981e+06	3.69932e+06	1.66983e+06	3.4727e+06	1.01109e+07	2.34107e+06	5.02675e+06	4.93368e+06	2.69766e+06	2.42616e+06	1.65888e+06	7.50608e+06	4.65409e+06	3.11944e+06	1.80108e+06	3.3181e+06	4.73732e+06	2.49074e+06	3.703e+06	5.58434e+06	3.7418e+06	4.99002e+06	3.34562e+06	3.07015e+06	4.57717e+06	0.941923	0.816235	1.11305	0.272591
Cer(d17:1_22:0)	Cer(d39:1)+H	Cer	(d17:1_22:0)	(d17:1)	(22:0)	0	608.598	C39 H78 O3 N1	3.56951e+06	2.78532e+06	3.06798e+06	1.9711e+06	2.70797e+06	2.27043e+06	2.31626e+06	2.50669e+06	1.37445e+06	3.35154e+06	3.43158e+06	2.41344e+06	2.23672e+06	2.43302e+06	2.15788e+06	2.45209e+06	1.50265e+06	2.58919e+06	2.39445e+06	2.58265e+06	1.43266e+06	3.01398e+06	3.03616e+06	2.47631e+06	4.05592e+06	2.33528e+06	3.12433e+06	2.45427e+06	2.45831e+06	2.26687e+06	4.38238e+06	0.936803	0.117769	0.907804	0.321549
Cer(d18:1_24:1)	Cer(d42:2)+H	Cer	(d18:1_24:1)	(d18:1)	(24:1)	0	648.629	C42 H82 O3 N1	9.70985e+07	1.05441e+08	6.84556e+07	7.15778e+07	7.63271e+07	8.20607e+07	1.02315e+08	6.92286e+07	8.88089e+07	7.85947e+07	1.05802e+08	9.09268e+07	6.70457e+07	7.74363e+07	5.86906e+07	8.3626e+07	1.12134e+08	9.90157e+07	7.47531e+07	7.32418e+07	9.07971e+07	1.05846e+08	1.07467e+08	9.38696e+07	1.13266e+08	9.58615e+07	6.92536e+07	7.44471e+07	8.92148e+07	8.33733e+07	113177566	1.0208	0.923389	1.08718	0.182083
Cer(d18:1_24:0+O)	Cer(d42:1+O)+H	Cer	(d18:1_24:0+O)	(d18:1)	(24:0+O)	0	666.639	C42 H84 O4 N1	1.45055e+06	3.72893e+06	1.20104e+06	1.6674e+06	1.58862e+06	1.91001e+06	2.67143e+06	2.07359e+06	1.94799e+06	1.33091e+06	6.60533e+06	2.01537e+06	2.87186e+06	1.63361e+06	1.85136e+06	3.13569e+06	2.00631e+06	4.85632e+06	1.80327e+06	5.32743e+06	2.07237e+06	4.32597e+06	2.01479e+06	2.04855e+06	1.70534e+06	1.88789e+06	1.26126e+06	2.65129e+06	2.06782e+06	1.90338e+06	1.7514e+06	1.06815	0.478706	1.13224	0.706049
Cer(m18:0_22:0)	Cer(m40:0)+H	Cer	(m18:0_22:0)	(m18:0)	(22:0)	0	608.634	C40 H82 O2 N1	1.04273e+06	1.63618e+06	1.01191e+06	935336	1.37601e+06	863107	731786	1.07558e+06	695236	1.15672e+06	2.74713e+06	892859	1.29027e+06	1.33586e+06	790009	688910	678346	2.17034e+06	1.26304e+06	951841	602993	1.09978e+06	1.42552e+06	971767	1.17579e+06	1.47402e+06	932253	1.28942e+06	916491	976116	1.59999e+06	1.00823	0.692163	1.16195	0.517924
Cer(t18:0_25:0)	Cer(t43:0)+H-2H2O	Cer	(t18:0_25:0)	(t18:0)	(25:0)	0	646.65	C43 H84 O2 N1	1.70887e+06	2.44903e+06	2.00574e+06	1.62074e+06	1.29666e+06	1.14927e+06	1.40149e+06	1.84264e+06	991161	2.39224e+06	2.59405e+06	1.493e+06	1.8022e+06	1.74979e+06	1.75633e+06	1.3739e+06	1.07042e+06	1.87703e+06	1.56228e+06	1.08571e+06	916782	1.36127e+06	1.56568e+06	1.35831e+06	2.30227e+06	1.91692e+06	1.87016e+06	2.4503e+06	1.38032e+06	1.36417e+06	1.98627e+06	0.881839	0.0792966	1.18274	0.240008
Cer(d18:2_26:2)	Cer(d44:4)+H	Cer	(d18:2_26:2)	(d18:2)	(26:2)	0	672.629	C44 H82 O3 N1	1.08329e+06	1.15967e+06	940533	1.09711e+06	1.24313e+06	978857	903187	1.23234e+06	1.28612e+06	1.07831e+06	1.09226e+06	924010	911140	1.00723e+06	1.18368e+06	1.17473e+06	1.65169e+06	866444	1.02823e+06	1.03027e+06	1.64015e+06	1.1164e+06	1.34774e+06	902478	1.24503e+06	1.05466e+06	1.00964e+06	1.0033e+06	998252	975563	1.03112e+06	0.986724	0.273105	0.93201	0.825659
Cer(d18:1_26:1)	Cer(d44:2)+H-H2O	Cer	(d18:1_26:1)	(d18:1)	(26:1)	0	658.65	C44 H84 O2 N1	1.78454e+06	2.02387e+06	1.35123e+06	1.43422e+06	1.5249e+06	1.20175e+06	1.40841e+06	1.44821e+06	1.58156e+06	1.89661e+06	2.27611e+06	1.08691e+06	1.64988e+06	1.44115e+06	1.19533e+06	1.62996e+06	1.86591e+06	1.53517e+06	1.47241e+06	1.13622e+06	1.45204e+06	1.34794e+06	1.68154e+06	1.21097e+06	1.97485e+06	2.09417e+06	2.76882e+06	1.66326e+06	1.22848e+06	1.27428e+06	2.25661e+06	0.983632	0.259844	1.37695	0.148556
Cer(d18:0_22:0)	Cer(d40:0)+H	Cer	(d18:0_22:0)	(d18:0)	(22:0)	0	624.629	C40 H82 O3 N1	5.1667e+06	6.1707e+06	5.48479e+06	4.87449e+06	6.41187e+06	8.52643e+06	5.36215e+06	6.82875e+06	8.52403e+06	6.44501e+06	8.27065e+06	6.21215e+06	4.35191e+06	4.12946e+06	5.10643e+06	5.55993e+06	1.08584e+07	8.69146e+06	3.86293e+06	1.08067e+07	1.14101e+07	6.47556e+06	1.18222e+07	6.5155e+06	4.95467e+06	3.98349e+06	5.95188e+06	4.36981e+06	1.34268e+07	8.02744e+06	7.24839e+06	1.02908	0.16739	1.08516	0.47774
Cer(t18:1_16:0)	Cer(t34:1)+H-H2O	Cer	(t18:1_16:0)	(t18:1)	(16:0)	0	536.504	C34 H66 O3 N1	1.10094e+06	791182	867543	628535	745220	666453	894056	823653	543518	1.13779e+06	1.0742e+06	519265	710153	598732	666691	864672	591611	514714	606166	817554	553325	1.00183e+06	837131	696134	1.17078e+06	760858	757647	672668	754233	606613	1.95731e+06	0.843941	0.0606386	0.957614	0.399746
Cer(d19:1_24:0)	Cer(d43:1)+H	Cer	(d19:1_24:0)	(d19:1)	(24:0)	0	664.66	C43 H86 O3 N1	7.69102e+06	1.00629e+07	9.5186e+06	7.56211e+06	6.50796e+06	5.77514e+06	6.48848e+06	9.65956e+06	4.41539e+06	9.24204e+06	9.8327e+06	6.86847e+06	8.37318e+06	7.75412e+06	7.09465e+06	6.98096e+06	4.90414e+06	8.45523e+06	7.2086e+06	5.32527e+06	4.79848e+06	6.38979e+06	8.08559e+06	6.89608e+06	1.09083e+07	9.13688e+06	8.97548e+06	9.862e+06	6.70078e+06	6.76046e+06	1.05121e+07	0.922801	0.12012	1.20824	0.116101
Cer(t18:0_24:0)	Cer(t42:0)+H	Cer	(t18:0_24:0)	(t18:0)	(24:0)	0	668.655	C42 H86 O4 N1	4.12494e+06	3.46792e+06	2.71992e+06	2.55298e+06	3.21969e+06	3.01465e+06	2.60688e+06	2.91831e+06	3.29181e+06	3.32207e+06	4.26771e+06	2.28256e+06	2.79969e+06	2.68712e+06	2.59624e+06	2.89061e+06	2.88825e+06	2.87142e+06	2.71892e+06	2.7054e+06	2.90519e+06	3.04612e+06	3.84532e+06	2.34008e+06	4.04469e+06	2.71526e+06	2.89441e+06	2.64861e+06	3.27044e+06	2.95477e+06	5.0214e+06	0.909656	0.0402773	0.980135	0.510981
Cer(t18:1_23:1)	Cer(t41:2)+H-H2O	Cer	(t18:1_23:1)	(t18:1)	(23:1)	0	632.598	C41 H78 O3 N1	395426	334797	488234	286062	435145	345112	240460	381507	171463	409631	286577	356428	234171	320705	324848	290484	149661	239248	398809	309108	242763	439802	385826	259234	460616	383261	430737	246812	403249	331004	620419	0.85468	0.248248	1.16846	0.417798
Cer(d18:0_23:0)	Cer(d41:0)+H	Cer	(d18:0_23:0)	(d18:0)	(23:0)	0	638.645	C41 H84 O3 N1	2.50329e+06	2.59716e+06	2.45589e+06	1.95741e+06	2.07948e+06	2.42004e+06	1.83525e+06	1.84681e+06	2.87543e+06	2.94415e+06	2.64823e+06	2.18367e+06	1.88932e+06	1.69169e+06	1.83381e+06	1.78011e+06	2.91845e+06	3.29025e+06	1.67091e+06	1.58498e+06	2.58419e+06	1.92066e+06	3.03126e+06	2.33496e+06	2.54722e+06	1.77528e+06	2.66187e+06	2.04597e+06	2.47638e+06	2.90243e+06	3.14053e+06	0.781386	0.414194	1.05255	0.349322
Cer(t16:0_24:1)	Cer(t40:1)+H-H2O	Cer	(t16:0_24:1)	(t16:0)	(24:1)	0	620.598	C40 H78 O3 N1	1.61179e+07	1.11769e+07	1.14085e+07	7.21854e+06	1.26449e+07	9.57645e+06	1.02458e+07	1.12109e+07	7.87508e+06	1.3004e+07	1.54792e+07	8.60503e+06	9.04394e+06	9.84498e+06	9.48182e+06	1.11253e+07	9.03966e+06	8.99873e+06	1.03647e+07	1.39263e+07	9.12237e+06	1.39937e+07	1.48152e+07	8.6552e+06	1.8756e+07	1.12855e+07	1.07501e+07	9.41206e+06	1.11399e+07	1.10373e+07	1.92898e+07	0.863273	0.550277	0.996692	0.200711
Cer(d18:1_20:0)	Cer(d38:1)+H	Cer	(d18:1_20:0)	(d18:1)	(20:0)	0	594.582	C38 H76 O3 N1	7.90851e+06	6.08328e+06	6.74829e+06	4.51354e+06	6.14641e+06	5.32179e+06	5.13581e+06	5.96397e+06	5.10472e+06	7.55521e+06	7.59299e+06	6.20945e+06	5.27433e+06	4.33049e+06	5.42826e+06	5.24962e+06	5.25922e+06	4.96958e+06	4.35767e+06	6.48701e+06	5.52502e+06	7.15418e+06	6.94924e+06	6.19063e+06	7.41447e+06	4.59551e+06	6.41225e+06	5.23101e+06	6.70176e+06	5.47876e+06	9.94425e+06	0.875132	0.0608682	1.05408	0.489702
Cer(t42:1)	Cer(t42:1)+H-2H2O	Cer	(t42:1)	(t42:1)	0	0	630.618	C42 H80 O2 N1	2.06064e+07	1.85929e+07	1.72683e+07	1.46627e+07	1.89563e+07	1.69228e+07	2.12745e+07	1.71954e+07	2.23483e+07	1.66532e+07	2.72649e+07	1.63998e+07	1.40249e+07	1.94701e+07	1.55606e+07	2.12677e+07	1.93931e+07	1.72636e+07	1.55454e+07	1.92009e+07	2.35367e+07	1.67431e+07	2.2478e+07	1.6332e+07	2.29177e+07	1.64058e+07	1.43314e+07	1.50475e+07	1.52509e+07	1.72096e+07	2.32616e+07	1.01682	0.575215	0.882369	0.565454
Cer(d18:1_22:4)	Cer(d40:5)+H	Cer	(d18:1_22:4)	(d18:1)	(22:4)	0	614.551	C40 H72 O3 N1	173770	37655.4	687251	227824	131362	379175	44248.4	354581	224885	849710	319116	446958	15758.7	45306.9	259402	93331.2	256597	307755	69115.5	196483	340648	186440	197151	402946	123733	116328	647800	34934.2	376277	293809	147456	0.719703	0.0788384	0.848569	0.882128
Cer(t18:0_20:0)	Cer(t38:0)+H-H2O	Cer	(t18:0_20:0)	(t18:0)	(20:0)	0	594.582	C38 H76 O3 N1	8.17915e+06	6.08675e+06	6.74065e+06	4.53234e+06	6.04193e+06	5.53705e+06	4.99651e+06	5.83173e+06	5.08883e+06	7.52316e+06	7.88077e+06	6.31367e+06	5.27332e+06	4.62094e+06	5.41948e+06	5.2447e+06	5.39197e+06	4.97376e+06	4.42309e+06	6.27508e+06	5.51183e+06	7.14801e+06	6.15208e+06	6.10514e+06	7.43304e+06	4.59881e+06	6.40154e+06	5.418e+06	6.69683e+06	5.4936e+06	9.88357e+06	0.891395	0.0431391	1.05952	0.514125
Cer(d33:1)	Cer(d33:1)+H-H2O	Cer	(d17:1_16:0)	(d17:1)	(16:0)	0	506.493	C33 H64 O2 N1	367066	262068	687864	255776	274686	301079	294310	347184	110303	776139	438042	300004	237612	290221	307889	207502	184088	340448	204490	427127	170636	380790	230044	331657	446999	313686	443163	280979	329051	248018	658594	0.878138	0.0765566	1.11804	0.5836
Cer(t33:0)	Cer(t33:0)+H-2H2O	Cer	(t17:0_16:0)	(t17:0)	(16:0)	0	506.493	C33 H64 O2 N1	366730	262019	687820	255746	274649	301015	294380	347135	110375	776139	438062	299985	237612	290221	307648	207517	184088	339562	204490	427075	170668	380790	230044	331053	447684	313959	443281	281042	328454	248053	658348	0.878259	0.076148	1.11575	0.582293
Cer(t18:0_22:4)	Cer(t40:4)+H-H2O	Cer	(t18:0_22:4)	(t18:0)	(22:4)	0	614.551	C40 H72 O3 N1	174528	37548.4	687995	227881	131487	379000	44936.7	354349	223470	850609	319334	446996	0	45310.2	259216	93357	256587	306915	69327	196945	340664	185893	197196	402577	123953	116413	648088	34942.8	376199	293805	147564	0.720267	0.0765605	0.845503	0.884982
Cer(t18:0_17:0)	Cer(t35:0)+H-H2O	Cer	(t18:0_17:0)	(t18:0)	(17:0)	0	552.535	C35 H70 O3 N1	796350	685902	1.27394e+06	560374	450572	632952	611728	988612	481820	1.12011e+06	985183	579466	659445	535159	684517	779475	579558	649854	491078	953737	496233	963314	620439	647682	787058	565252	866972	578241	834025	644584	1.30049e+06	0.983836	0.173563	1.24347	0.569729
Cer(t18:0_26:1)	Cer(t44:1)+H-H2O	Cer	(t18:0_26:1)	(t18:0)	(26:1)	0	676.66	C44 H86 O3 N1	8.22166e+06	9.39119e+06	6.77337e+06	6.50703e+06	7.04994e+06	5.47879e+06	6.24614e+06	6.95534e+06	6.49592e+06	8.92517e+06	9.51095e+06	5.05853e+06	5.76929e+06	8.33532e+06	6.08871e+06	7.77044e+06	7.15347e+06	7.63077e+06	6.47746e+06	5846818	8.17068e+06	7.17322e+06	7.0415e+06	5.46522e+06	9.27948e+06	9.1885e+06	7.44507e+06	7.94509e+06	5.6651e+06	5.64558e+06	9.87698e+06	1.03396	0.503599	1.17299	0.241433
Cer(d19:2_26:5)	Cer(d45:7)+H	Cer	(d19:2_26:5)	(d19:2)	(26:5)	0	680.598	C45 H78 O3 N1	5.47644e+06	5.21659e+06	6.23893e+06	2.68212e+06	7.12796e+06	6.47637e+06	8.59177e+06	6.79475e+06	8.39052e+06	3.53557e+06	1.16851e+07	7.04723e+06	6.72159e+06	6.2105e+06	6.82002e+06	8.19321e+06	5.43799e+06	4.49277e+06	6.65035e+06	8.35061e+06	7.32411e+06	7.70957e+06	8.50177e+06	8.13615e+06	4.00865e+06	4.68042e+06	6.57227e+06	4.13959e+06	8.3208e+06	4.9565e+06	7.89891e+06	1.06578	0.567678	0.794447	0.711668
Cer(d17:1_24:2)	Cer(d41:3)+H	Cer	(d17:1_24:2)	(d17:1)	(24:2)	0	632.598	C41 H78 O3 N1	395221	334669	487756	285995	434324	390024	240555	423661	171038	409711	322878	356162	233963	320091	332823	263050	148884	210190	399131	309777	242673	439962	386284	259017	562421	384157	430372	246835	402840	371010	620427	0.767673	0.139968	1.03286	0.326848
Cer(d18:0_18:0)	Cer(d36:0)+H	Cer	(d18:0_18:0)	(d18:0)	(18:0)	0	568.566	C36 H74 O3 N1	5.09033e+06	4.22178e+06	4.33237e+06	3.24473e+06	3.48774e+06	2.98775e+06	3.87216e+06	3.66328e+06	4.41672e+06	5.19828e+06	3.29059e+06	4.91249e+06	3.3352e+06	3.20887e+06	3.76444e+06	3.97447e+06	4.68951e+06	3.14429e+06	3.67446e+06	4.13606e+06	5.08794e+06	4.44633e+06	4.62668e+06	5.34054e+06	3.91127e+06	3.3138e+06	4.911e+06	3.82671e+06	3.10658e+06	3.41669e+06	4.43464e+06	1.00205	0.830533	0.988264	0.881129
Cer(d16:1_16:0)	Cer(d32:1)+H	Cer	(d16:1_16:0)	(d16:1)	(16:0)	0	510.488	C32 H64 O3 N1	510701	228677	649102	296361	143382	161483	235355	381768	175216	652539	468580	219419	283558	312618	488590	273763	57794.3	318336	188864	423656	123049	455000	259020	409573	381139	311615	597661	289062	441384	196140	773906	1.12123	0.30278	1.61942	0.25842
Cer(d44:2)	Cer(d44:2)+H	Cer	(d18:1_26:1)	(d18:1)	(26:1)	0	676.66	C44 H86 O3 N1	9.58155e+06	1.08422e+07	6.94832e+06	6.9975e+06	6.2424e+06	5.39855e+06	6.50013e+06	7.08831e+06	7.47694e+06	7.20063e+06	1.96746e+07	5.56532e+06	7.02888e+06	8.0091e+06	6.27026e+06	8.1101e+06	9.71863e+06	8.27222e+06	6.82846e+06	7.02834e+06	8.32592e+06	8.88679e+06	7.28325e+06	5.38676e+06	9.24611e+06	9.18931e+06	8.09262e+06	8.08668e+06	5.5821e+06	5.60371e+06	9.91508e+06	1.08566	0.570809	1.16469	0.486384
Cer(d18:2_24:2)	Cer(d42:4)+H	Cer	(d18:2_24:2)	(d18:2)	(24:2)	0	644.598	C42 H78 O3 N1	2.39894e+06	1.61378e+06	1.69657e+06	1.83792e+06	3.09085e+06	2.01288e+06	1.67231e+06	2.13327e+06	1.83343e+06	2.13905e+06	2.10519e+06	1.83087e+06	1.32662e+06	1.77871e+06	1.90598e+06	1.93046e+06	2.09712e+06	1.72166e+06	1.75306e+06	2.2861e+06	2.18061e+06	2.59026e+06	3.51987e+06	1.86556e+06	2.74807e+06	2.16093e+06	1.80428e+06	1.32622e+06	2.38405e+06	2.04521e+06	2.79643e+06	0.996271	0.79744	1.17575	0.588705
Cer(d18:1_26:0)	Cer(d44:1)+H	Cer	(d18:1_26:0)	(d18:1)	(26:0)	0	678.676	C44 H88 O3 N1	6.22021e+06	8.30212e+06	6.1516e+06	6.82092e+06	5.82391e+06	5.03881e+06	6.13129e+06	6.98787e+06	6.10577e+06	7.05919e+06	8.70731e+06	4.70228e+06	7.17346e+06	6.94662e+06	5.32111e+06	6.43968e+06	6.9967e+06	7.23432e+06	7.53969e+06	6.04634e+06	7.54128e+06	6.82865e+06	6.93848e+06	5.41363e+06	8.04069e+06	8.08136e+06	5.80022e+06	7.33182e+06	6.83835e+06	6.19957e+06	8.71327e+06	1.12232	0.602888	1.19185	0.0589174
Cer(d18:0_25:0)	Cer(d43:0)+H	Cer	(d18:0_25:0)	(d18:0)	(25:0)	0	666.676	C43 H88 O3 N1	1.93642e+06	2.54034e+06	2.60954e+06	1.66181e+06	1.23536e+06	1.37722e+06	1.57332e+06	1.93482e+06	1.05645e+06	2.07901e+06	2.29346e+06	1.75463e+06	1.83295e+06	1.80052e+06	1.53016e+06	1.70768e+06	1.08542e+06	2.00981e+06	1.72157e+06	1.32765e+06	1.5882e+06	1.63805e+06	1.14568e+06	1.76647e+06	1.05807e+06	1.08269e+06	2.06727e+06	2.19715e+06	1.62222e+06	1.69726e+06	2.45375e+06	0.906838	0.173401	1.02134	0.750723
Cer(t18:0_24:2)	Cer(t42:2)+H-H2O	Cer	(t18:0_24:2)	(t18:0)	(24:2)	0	646.613	C42 H80 O3 N1	4.11413e+07	3.14295e+07	2.95956e+07	2.59284e+07	3.89075e+07	3.24924e+07	2.98215e+07	3.19631e+07	3.51679e+07	3.24368e+07	4.22953e+07	3.25884e+07	2.64511e+07	2.90378e+07	3.0758e+07	3.46733e+07	4.0294e+07	2.9122e+07	3.07182e+07	3.32909e+07	4.1305e+07	3.66619e+07	4.28407e+07	3.26483e+07	4.53827e+07	3.32445e+07	2.71057e+07	2.83574e+07	3.82754e+07	3.20176e+07	4.60324e+07	1.01556	0.844472	1.05775	0.248072
Cer(d18:1_24:0)	Cer(d42:1)+H	Cer	(d18:1_24:0)	(d18:1)	(24:0)	0	650.645	C42 H84 O3 N1	9.65644e+07	1.04818e+08	7.29459e+07	6.90995e+07	8.34332e+07	8.14739e+07	7.58794e+07	8.05552e+07	8.1635e+07	8.58099e+07	1.1372e+08	6.9694e+07	8.44659e+07	8.01756e+07	6.69899e+07	7.64127e+07	8.6704e+07	9.56668e+07	7.60519e+07	7.36402e+07	8.05613e+07	8.47026e+07	8.89313e+07	7.48338e+07	1.03959e+08	8.63488e+07	7.36052e+07	9.1423e+07	8.60583e+07	7.97448e+07	1.13917e+08	0.985457	0.28456	1.05983	0.331083
Cer(t36:1)	Cer(t36:1)+H-2H2O	Cer	(t18:1_18:0)	(t18:1)	(18:0)	0	546.524	C36 H68 O2 N1	570330	369426	479344	299476	211868	276077	401388	295759	271151	535545	296799	453493	319961	343221	332772	378049	234598	269455	286120	506851	315592	546793	306991	391712	525040	351224	484472	362547	297580	225385	732462	0.975826	0.58479	0.981379	0.332857
Cer(t18:0_18:0)	Cer(t36:0)+H-H2O	Cer	(t18:0_18:0)	(t18:0)	(18:0)	0	566.551	C36 H72 O3 N1	8.71878e+06	8.73094e+06	1.11964e+07	6.61396e+06	6.23802e+06	5.34507e+06	6.3369e+06	9.28912e+06	6.62127e+06	1.194e+07	7.89067e+06	8.97073e+06	7.24809e+06	5.76451e+06	8.03879e+06	7.28413e+06	7.20227e+06	5.70626e+06	5.95344e+06	9.76932e+06	7.29756e+06	1.05855e+07	6.4624e+06	8.81773e+06	1.03132e+07	6.50925e+06	1.01889e+07	7.33261e+06	6.15635e+06	5.97496e+06	1.07535e+07	0.874937	0.14268	1.10866	0.49456
Cer(d18:1_18:0)	Cer(d36:1)+H	Cer	(d18:1_18:0)	(d18:1)	(18:0)	0	566.551	C36 H72 O3 N1	8.69817e+06	8.66783e+06	1.11803e+07	6.60114e+06	6.33178e+06	5.3283e+06	6.36733e+06	9.29835e+06	6.62479e+06	1.19528e+07	7.82634e+06	8.97552e+06	7.25767e+06	5.73483e+06	7.77372e+06	7.37041e+06	7.21791e+06	5.69764e+06	6.21843e+06	9.75498e+06	7.31258e+06	1.05538e+07	6.44053e+06	8.63565e+06	1.03288e+07	6.64097e+06	1.02052e+07	7.37208e+06	6.22213e+06	5.73409e+06	1.076e+07	0.883357	0.146238	1.11679	0.481013
Cer(d18:2_16:0)	Cer(d34:2)+H	Cer	(d18:2_16:0)	(d18:2)	(16:0)	0	536.504	C34 H66 O3 N1	1.66925e+06	1.09706e+06	1.3723e+06	1.02192e+06	1.12353e+06	985995	1.33114e+06	1.85926e+06	790134	2.85667e+06	1.98364e+06	1.04413e+06	1.09283e+06	1.03172e+06	1.86438e+06	1.70391e+06	655386	1.12387e+06	1.15005e+06	1.39876e+06	1.35221e+06	1.72342e+06	1.89706e+06	1.14306e+06	1.62518e+06	1.30953e+06	1.29966e+06	958378	1.36524e+06	1.07325e+06	2.76319e+06	1.01939	0.595746	1.16555	0.251718
Cer(d18:1_16:1)	Cer(d34:2)+H	Cer	(d18:1_16:1)	(d18:1)	(16:1)	0	536.504	C34 H66 O3 N1	1.66925e+06	1.09706e+06	1.3723e+06	1.02192e+06	1.12353e+06	985995	1.33114e+06	1.85926e+06	790134	2.85667e+06	1.98364e+06	1.04413e+06	1.09283e+06	1.03172e+06	1.86438e+06	1.70391e+06	655386	1.12387e+06	1.15005e+06	1.39876e+06	1.35221e+06	1.72342e+06	1.89706e+06	1.14306e+06	1.62518e+06	1.30953e+06	1.29966e+06	958378	1.36524e+06	1.07325e+06	2.76319e+06	1.01939	0.595746	1.16555	0.251718
Cer(d36:2)	Cer(d36:2)+H-H2O	Cer	(d18:2_18:0)	(d18:2)	(18:0)	0	546.524	C36 H68 O2 N1	570350	369484	479445	299643	212443	276064	401323	271750	271075	535552	297170	453619	319929	320869	332768	378151	234576	269363	286287	506873	315719	546610	311987	391756	524998	351268	484014	362495	297531	225333	745521	0.957663	0.608272	0.981085	0.334281
Cer(d18:2_20:0)	Cer(d38:2)+H	Cer	(d18:2_20:0)	(d18:2)	(20:0)	0	592.566	C38 H74 O3 N1	1.5626e+06	1.11309e+06	1.45516e+06	948352	1.1947e+06	1.03882e+06	1.19508e+06	1.26051e+06	1.02218e+06	1.59268e+06	1.44436e+06	1.17475e+06	1.01975e+06	851259	972983	1.31437e+06	1.12938e+06	976878	867092	1.38133e+06	1.12754e+06	1.53047e+06	1.15849e+06	1.20673e+06	1.77246e+06	906875	1.32103e+06	1.00039e+06	1.2569e+06	1.14838e+06	2.22733e+06	0.944404	0.139982	1.05206	0.339246
Cer(t18:1_20:0)	Cer(t38:1)+H-H2O	Cer	(t18:1_20:0)	(t18:1)	(20:0)	0	592.566	C38 H74 O3 N1	1.56249e+06	1.1129e+06	1.4551e+06	948578	1.1948e+06	1.03895e+06	1.19508e+06	1.26024e+06	1.02212e+06	1.59303e+06	1.44417e+06	1.17454e+06	1.01972e+06	851220	972915	1.3144e+06	1.12941e+06	976960	867461	1.38132e+06	1.1276e+06	1.53041e+06	1.1584e+06	1.20663e+06	1.77238e+06	907207	1.32116e+06	1.0003e+06	1.25693e+06	1.14838e+06	2.22721e+06	0.944403	0.140022	1.052	0.33907
Cer(d18:1_24:2)	Cer(d42:3)+H	Cer	(d18:1_24:2)	(d18:1)	(24:2)	0	646.613	C42 H80 O3 N1	4.13598e+07	3.1545e+07	2.98905e+07	2.59863e+07	3.78555e+07	3.19758e+07	2.98468e+07	3.23282e+07	3.46128e+07	3.29299e+07	4.20032e+07	3.27808e+07	2.61455e+07	2.90829e+07	2.98713e+07	3.47599e+07	4.06472e+07	2.87746e+07	3.06463e+07	3.22553e+07	4.13982e+07	3.70018e+07	4.35289e+07	3.17017e+07	4.53441e+07	3.3762e+07	2.71525e+07	2.80505e+07	3.76645e+07	3.20253e+07	4.76643e+07	0.982307	0.899364	1.07028	0.241356
Cer(d18:0_16:0)	Cer(d34:0)+H	Cer	(d18:0_16:0)	(d18:0)	(16:0)	0	540.535	C34 H70 O3 N1	2.78453e+06	3.26484e+06	2.964e+06	2.45089e+06	2.74111e+06	2.40563e+06	2.9891e+06	2.57739e+06	3.33409e+06	3.2048e+06	2.53808e+06	2.99956e+06	2.16182e+06	2.3628e+06	2.63056e+06	2.94285e+06	3.78366e+06	1.8612e+06	2.72606e+06	2.74917e+06	3.46784e+06	2.89866e+06	3.22281e+06	3.08137e+06	1.95712e+06	2.04537e+06	2.89352e+06	2.68774e+06	2.6375e+06	2.26744e+06	3.14671e+06	0.982484	0.857384	0.947198	0.216647
CerG3GNAc1(d34:1)	CerG3GNAc1(d34:1)+H	CerG3GNAc1	(d34:1)	(d34:1)	0	0	1227.76	C60 H111 O23 N2	2.63327e+06	3.1555e+06	2.30459e+06	2.96993e+06	3.35807e+06	2.60507e+06	3.01205e+06	3.3428e+06	2.71923e+06	2.15021e+06	2.87331e+06	3.64222e+06	2.90333e+06	2.50328e+06	2.87389e+06	2.60821e+06	2.42877e+06	2.32188e+06	2.39966e+06	3.07285e+06	2.66387e+06	2.89053e+06	3.50953e+06	4.25901e+06	2.29152e+06	2.51531e+06	2.33502e+06	2.90553e+06	3.15929e+06	2.27759e+06	3.19199e+06	0.947721	0.871479	0.846925	0.107805
CerG3GNAc1(t40:0)	CerG3GNAc1(t40:0)+H-H2O	CerG3GNAc1	(t40:0)	(t40:0)	0	0	1311.85	C66 H123 O23 N2	7.26993e+06	6.42175e+06	7.74164e+06	8.19691e+06	6.54458e+06	6.1804e+06	7.15987e+06	8.64243e+06	7.25604e+06	6.40839e+06	6.86719e+06	6.24788e+06	7.66211e+06	6.33549e+06	9.0423e+06	7.35029e+06	6.11197e+06	5.68814e+06	6.77989e+06	7.57606e+06	7.25043e+06	6.10475e+06	6.08482e+06	7.32248e+06	6.66546e+06	5.92342e+06	6.70853e+06	6.8143e+06	7.03089e+06	5.52555e+06	7.52586e+06	1.00023	0.534779	0.936963	0.116637
CerG3GNAc1(d42:2+O)	CerG3GNAc1(d42:2+O)+H	CerG3GNAc1	(d42:2+O)	(d42:2+O)	0	0	1353.86	C68 H125 O24 N2	235426	54349.3	283183	214062	268993	178207	178610	61349.8	449133	173891	141537	288750	243200	190890	301968	142922	453652	255969	338536	86601.8	363058	47769	184774	412101	214752	54450	382342	66861.9	147021	156669	261574	1.27121	0.182646	0.731887	0.618037
CerG3GNAc1(d40:1)	CerG3GNAc1(d40:1)+H	CerG3GNAc1	(d40:1)	(d40:1)	0	0	1311.85	C66 H123 O23 N2	7.18765e+06	6.47692e+06	7.08403e+06	8.42245e+06	6.54456e+06	6.13674e+06	7.05323e+06	9.69935e+06	7.25589e+06	6.44229e+06	6.99255e+06	6.80427e+06	7.74449e+06	6.33306e+06	8.99724e+06	7.35104e+06	6.35322e+06	5.65738e+06	6.75578e+06	7.57789e+06	7.22872e+06	6.10401e+06	6.08427e+06	7.28813e+06	6.66383e+06	5.91464e+06	7.28414e+06	6.81407e+06	7.0403e+06	5.52543e+06	7.50236e+06	0.995637	0.456356	0.966092	0.317753
CerG3GNAc1(d44:2)	CerG3GNAc1(d44:2)+H	CerG3GNAc1	(d44:2)	(d44:2)	0	0	1365.9	C70 H129 O23 N2	1.17751e+06	1.15193e+06	1.12311e+06	1.11679e+06	1.14078e+06	807545	1.13532e+06	1.20062e+06	1.42337e+06	1.3678e+06	1.26069e+06	925264	1.24294e+06	1.31859e+06	1.26291e+06	1.53558e+06	1.38932e+06	1.13521e+06	1.32509e+06	968337	1.59819e+06	940679	1.02104e+06	1.04934e+06	1.14835e+06	1.18e+06	1.24422e+06	1.05917e+06	947278	726127	1.15598e+06	1.09297	0.295673	1.01147	0.491729
CerG3GNAc1(t44:3)	CerG3GNAc1(t44:3)+H-H2O	CerG3GNAc1	(t44:3)	(t44:3)	0	0	1361.87	C70 H125 O23 N2	1.27077e+06	1.27824e+06	1.4174e+06	1.48543e+06	1.40689e+06	1.32809e+06	1.16412e+06	1.56045e+06	1.6882e+06	1.29632e+06	1.4865e+06	1.27023e+06	1.48072e+06	1.3044e+06	1.47371e+06	1.4462e+06	1.60834e+06	1.54342e+06	1.41769e+06	1.50436e+06	1.94984e+06	1.08404e+06	1.35638e+06	1.21307e+06	1.21409e+06	1.17978e+06	1.45257e+06	1.27341e+06	1.44324e+06	1.37719e+06	1.18478e+06	1.06762	0.223551	0.958831	0.410725
CerG3GNAc1(d43:1)	CerG3GNAc1(d43:1)+H	CerG3GNAc1	(d43:1)	(d43:1)	0	0	1353.9	C69 H129 O23 N2	477296	430551	583975	432361	485348	379140	306164	612743	399677	523723	247256	259795	401097	377508	663375	323735	328281	356480	484346	503198	368086	345590	391226	275525	416847	430479	736488	413402	328277	354018	430745	0.864044	0.432206	0.96412	0.958135
CerG3GNAc1(d44:5)	CerG3GNAc1(d44:5)+H	CerG3GNAc1	(d44:5)	(d44:5)	0	0	1359.85	C70 H123 O23 N2	883429	750120	1.05958e+06	891625	797385	714475	947527	1.03618e+06	1.25667e+06	764238	844361	962566	814506	1.05048e+06	941552	739509	1.06519e+06	691902	893701	1.04307e+06	1.23016e+06	637658	687902	915355	841908	871338	916732	610689	752077	610882	913733	1.01916	0.711516	0.953	0.155205
CerG3GNAc1(d41:1)	CerG3GNAc1(d41:1)+H	CerG3GNAc1	(d41:1)	(d41:1)	0	0	1325.87	C67 H125 O23 N2	899127	752100	1.1886e+06	1.02619e+06	727229	856378	967898	1.31729e+06	970803	1.01386e+06	1.08728e+06	725705	969893	810285	1.12664e+06	870768	949749	801799	855303	872208	936393	769078	697247	913483	788268	649372	1.30475e+06	851744	972926	676525	990257	0.899043	0.207856	0.9473	0.681024
CerG3GNAc1(t42:0)	CerG3GNAc1(t42:0)+H-H2O	CerG3GNAc1	(t42:0)	(t42:0)	0	0	1339.88	C68 H127 O23 N2	1.77171e+07	1.97401e+07	1.91855e+07	1.93641e+07	2.00042e+07	1.76962e+07	1.66428e+07	2.07235e+07	2.10401e+07	1.88875e+07	2.20357e+07	1.56348e+07	1.82764e+07	1.87891e+07	2.12996e+07	1.98001e+07	2.01932e+07	1.94179e+07	1.76567e+07	1.85689e+07	2.3736e+07	1.71564e+07	1.82594e+07	1.66576e+07	1.78266e+07	1.78908e+07	1.89695e+07	1.7561e+07	1.98708e+07	1.68443e+07	1.72686e+07	0.969086	0.866182	0.92917	0.153271
CerG3GNAc1(d42:3)	CerG3GNAc1(d42:3)+H	CerG3GNAc1	(d42:3)	(d42:3)	0	0	1335.85	C68 H123 O23 N2	1.38974e+06	1.03977e+06	1.29823e+06	1.53984e+06	1.35433e+06	1.34651e+06	1.26762e+06	1.75421e+06	1.7756e+06	1.40032e+06	1.58682e+06	1.64882e+06	966936	1.38231e+06	1.64876e+06	1.40286e+06	1.99765e+06	1.23736e+06	1.45243e+06	1.40698e+06	2.13747e+06	1.3214e+06	1.08165e+06	1.88666e+06	1.30186e+06	1.49944e+06	1.45543e+06	1.38177e+06	1.53577e+06	1.18268e+06	1.52049e+06	1.00709	0.686306	1.08089	0.34358
CerG3GNAc1(d44:4)	CerG3GNAc1(d44:4)+H	CerG3GNAc1	(d44:4)	(d44:4)	0	0	1361.87	C70 H125 O23 N2	1.17855e+06	1.26085e+06	1.43463e+06	1.52257e+06	1.40671e+06	1.3971e+06	1.20698e+06	1.56015e+06	1.68827e+06	1.30868e+06	1.48613e+06	1.28727e+06	1.44613e+06	1.27466e+06	1.50916e+06	1.42229e+06	1.58891e+06	1.51339e+06	1.45214e+06	1.5043e+06	1.94991e+06	1.12389e+06	1.35635e+06	1.22982e+06	1.21408e+06	1.19684e+06	1.45283e+06	1.29373e+06	1.45132e+06	1.37794e+06	1.18475e+06	1.03369	0.281724	0.926014	0.379203
CerG3GNAc1(d38:1)	CerG3GNAc1(d38:1)+H	CerG3GNAc1	(d38:1)	(d38:1)	0	0	1283.82	C64 H119 O23 N2	516330	457067	585811	574130	437910	248112	442393	903854	473063	464463	544068	453313	594409	326462	783735	414445	346612	379510	534277	387871	427010	517047	412952	439086	486895	555682	594131	487649	249860	220628	568013	0.897527	0.425644	1.06691	0.738677
CerG3GNAc1(t42:2)	CerG3GNAc1(t42:2)+H-H2O	CerG3GNAc1	(t42:2)	(t42:2)	0	0	1335.85	C68 H123 O23 N2	1.38974e+06	1.05042e+06	1.35056e+06	1.52196e+06	1.347e+06	1.34611e+06	1.26762e+06	1.75421e+06	1.79668e+06	1.40157e+06	1.58682e+06	1.6513e+06	966936	1.44637e+06	1.62433e+06	1.40286e+06	1.99765e+06	1.23736e+06	1.45243e+06	1.40768e+06	2.12914e+06	1.3214e+06	1.08165e+06	1.89199e+06	1.3271e+06	1.49944e+06	1.45016e+06	1.38177e+06	1.53577e+06	1.18068e+06	1.52049e+06	1.02248	0.698372	1.07658	0.338566
CerG3GNAc1(d42:1+O)	CerG3GNAc1(d42:1+O)+H	CerG3GNAc1	(d42:1+O)	(d42:1+O)	0	0	1355.88	C68 H127 O24 N2	89043.1	608319	323972	295591	348944	245049	390532	414810	651576	257582	879414	464529	519098	151987	349792	448958	538845	766800	233434	705986	573015	701098	308013	455024	123249	152033	329893	453033	241711	222675	234538	1.31731	0.526646	0.723946	0.332072
CerG3GNAc1(d42:2)	CerG3GNAc1(d42:2)+H	CerG3GNAc1	(d42:2)	(d42:2)	0	0	1337.87	C68 H125 O23 N2	1.00863e+07	1.14374e+07	1.25545e+07	1.1501e+07	1.26049e+07	9.24215e+06	1.32868e+07	1.2773e+07	1.67154e+07	8.99284e+06	1.35514e+07	1.09049e+07	1.2365e+07	1.29042e+07	1.19023e+07	1.42382e+07	1.32908e+07	1.17747e+07	1.27487e+07	1.25897e+07	1.53237e+07	1.05991e+07	1.12223e+07	1.30671e+07	1.2679e+07	9.64325e+06	1.18916e+07	1.09098e+07	1.06176e+07	7.93435e+06	1.38666e+07	1.05333	0.179219	0.948596	0.48117
CerG3GNAc1(d40:2)	CerG3GNAc1(d40:2)+H	CerG3GNAc1	(d40:2)	(d40:2)	0	0	1309.84	C66 H121 O23 N2	1.21509e+06	850161	1.33079e+06	1.17205e+06	892537	796339	838404	1.54924e+06	923050	927056	1.03082e+06	1.04441e+06	1.14659e+06	722016	1.48965e+06	956405	813009	1.07681e+06	1.15254e+06	1.22165e+06	928151	1.01221e+06	445008	1.08203e+06	967528	893496	1.16089e+06	964629	986196	711565	1.58317e+06	1.06698	0.564478	1.08402	0.855394
CerG3GNAc1(d44:1)	CerG3GNAc1(d44:1)+H	CerG3GNAc1	(d44:1)	(d44:1)	0	0	1367.91	C70 H131 O23 N2	1.23453e+06	1.32526e+06	1.21681e+06	1.0563e+06	963962	818227	1.07197e+06	1.41788e+06	1.65467e+06	1.16599e+06	1.36388e+06	843533	1.21887e+06	1.1556e+06	1.45329e+06	1.04753e+06	1.32932e+06	954577	1.24749e+06	888377	1.57185e+06	969660	973676	887718	1.14202e+06	1.05682e+06	1.57004e+06	1.41362e+06	1.17039e+06	887854	1.19551e+06	0.924597	0.635946	1.09181	0.263117
ChE(16:1)	ChE(16:1)+NH4	ChE	(16:1)	(16:1)	0	0	640.603	C43 H78 O2 N1	490085	629877	387869	369352	363815	183807	678235	361210	311110	413989	364277	524824	562681	650119	459317	606058	263567	277310	683501	187478	337497	195706	531092	433164	534651	680594	546991	618746	216124	191450	568965	1.17863	0.81944	1.41025	0.516057
ChE(18:3)	ChE(18:3)+NH4	ChE	(18:3)	(18:3)	0	0	664.603	C45 H78 O2 N1	1.5675e+07	1.55438e+07	1.3391e+07	1.19935e+07	2.40812e+07	1.05757e+07	1.79914e+07	1.42866e+07	1.93169e+07	1.3074e+07	2.05238e+07	1.95092e+07	1.68537e+07	1.78872e+07	1.22021e+07	1.70903e+07	1.9718e+07	1.92279e+07	1.59908e+07	1.51713e+07	1.69027e+07	1.63481e+07	2.76217e+07	1.75228e+07	1.58902e+07	1.82563e+07	1.44246e+07	1.54226e+07	1.47423e+07	1.22794e+07	1.60499e+07	1.08886	0.262994	0.9922	0.855535
ChE(22:5)	ChE(22:5)+NH4	ChE	(22:5)	(22:5)	0	0	716.634	C49 H82 O2 N1	3.61027e+06	1.9167e+06	1.39084e+06	2.29288e+06	2.25845e+06	1.2846e+06	1.97949e+06	1.88484e+06	1.15721e+06	1.31432e+06	3.50166e+06	2.0012e+06	1.80286e+06	2.94693e+06	3.37854e+06	2.05395e+06	3.80644e+06	1.87611e+06	2.8389e+06	1.24861e+06	3.15642e+06	1.38991e+06	2.37843e+06	1.78068e+06	5.41598e+06	3.72981e+06	1.41932e+06	2.057e+06	1.36593e+06	1.32489e+06	3.38211e+06	1.13762	0.353752	1.03916	0.2186
ChE(21:5)	ChE(21:5)+NH4	ChE	(21:5)	(21:5)	0	0	702.618	C48 H80 O2 N1	353870	148445	92817.2	102767	216432	66433	170575	83701.9	129978	102022	95660.7	205655	131703	148954	84716.3	183974	174087	112252	114322	112757	132656	122173	219734	166861	410547	158737	107347	160195	91429.9	84806.6	320671	1.13583	0.832929	1.06934	0.433924
ChE(19:3)	ChE(19:3)+NH4	ChE	(19:3)	(19:3)	0	0	678.618	C46 H80 O2 N1	386424	118512	124219	104498	351986	114231	190457	107224	149682	128340	143997	144557	112463	197775	76992.4	195314	190522	137407	181757	140526	155172	183631	478542	183194	364071	216375	115661	114769	112288	96407.8	389281	1.34007	0.743907	0.931109	0.959977
ChE(22:4)	ChE(22:4)+NH4	ChE	(22:4)	(22:4)	0	0	718.65	C49 H84 O2 N1	367738	562386	339815	373021	356745	365331	369323	383486	298391	400054	359675	559207	465273	320779	290598	338946	372533	363295	300540	272181	318881	318940	390865	548531	711807	382378	407130	584411	480166	397222	342124	0.895076	0.173027	1.10712	0.247725
ChE(18:1)	ChE(18:1)+NH4	ChE	(18:1)	(18:1)	0	0	668.634	C45 H82 O2 N1	1.37996e+07	1.57213e+07	1.27715e+07	1.28614e+07	1.26482e+07	1.09871e+07	1.67166e+07	1.31789e+07	1.24785e+07	1.4033e+07	1.4197e+07	1.59101e+07	1.53663e+07	1.25327e+07	1.224e+07	1.54323e+07	1.42307e+07	1.38093e+07	1.25207e+07	1.18763e+07	1.31437e+07	1.05985e+07	1.16969e+07	1.28869e+07	1.59396e+07	1.38208e+07	1.31063e+07	1.58783e+07	1.41215e+07	1.08599e+07	1.29637e+07	0.942218	0.327476	1.07459	0.855943
ChE(18:2)	ChE(18:2)+NH4	ChE	(18:2)	(18:2)	0	0	666.618	C45 H80 O2 N1	1.15073e+08	1.24993e+08	1.07852e+08	1.06041e+08	1.16336e+08	1.06017e+08	1.29855e+08	1.0849e+08	1.12261e+08	1.10633e+08	1.30084e+08	1.17418e+08	1.24064e+08	1.09977e+08	9.3547e+07	1.33037e+08	1.20892e+08	1.26444e+08	1.10575e+08	111550916	1.09461e+08	1.10141e+08	1.26133e+08	1.25061e+08	1.32358e+08	1.16812e+08	1.15939e+08	1.33382e+08	1.24523e+08	1.12011e+08	1.10124e+08	1.02247	0.748237	1.01511	0.38042
ChE(0:0)	ChE()+NH4	ChE	(0:0)	(0:0)	0	0	404.389	C27 H50 O1 N1	598936	573563	601117	562585	339081	476802	224785	802009	571074	600873	1.12286e+06	485452	412564	374591	469099	316510	521555	584929	228711	567968	523228	648572	342594	326768	568352	493815	477098	565958	686749	506445	642193	0.770255	0.0802618	1.00599	0.356624
ChE(16:0)	ChE(16:0)+NH4	ChE	(16:0)	(16:0)	0	0	642.618	C43 H80 O2 N1	1.31719e+06	1.8136e+06	1.2106e+06	1.044e+06	1.21474e+06	1.17348e+06	1.64068e+06	1.09772e+06	1.05158e+06	1.27044e+06	1.57408e+06	1.59076e+06	1.66628e+06	1.07569e+06	1.00243e+06	1.70374e+06	1.17717e+06	1.48469e+06	1.10947e+06	1.22665e+06	1.16856e+06	1.09592e+06	1.26363e+06	1.52453e+06	1.23314e+06	1.14488e+06	1.46467e+06	1.79412e+06	1.38703e+06	1.04393e+06	1.26968e+06	0.967259	0.717708	1.04522	0.951609
ChE(22:6)	ChE(22:6)+NH4	ChE	(22:6)	(22:6)	0	0	714.618	C49 H80 O2 N1	1.60617e+07	1.76524e+07	8.42518e+06	2.14817e+07	7.99816e+06	1.15323e+07	4.04873e+07	1.65393e+07	1.48064e+07	1.04143e+07	1.3861e+07	1.79068e+07	1.68466e+07	1.31415e+07	1.3146e+07	5.06345e+07	1.8505e+07	1.48299e+07	1.24065e+07	1.53692e+07	1.52216e+07	1.82056e+07	8.48009e+06	1.57893e+07	2.50773e+07	1.63922e+07	9.76221e+06	2.02611e+07	1.36368e+07	1.53241e+07	1.43637e+07	0.991016	0.739996	0.954076	0.782969
ChE()	ChE()+H-H2O	ChE	()	0	0	0	369.352	C27 H45 O0	5.47749e+08	4.82177e+08	5.65242e+08	3.41113e+08	5.55522e+08	4.52645e+08	7.48138e+08	4.77034e+08	5.44978e+08	3.94627e+08	7.70659e+08	5.3288e+08	5.11281e+08	4.77552e+08	4.33599e+08	5.87811e+08	4.62187e+08	4.3329e+08	4.95298e+08	5.89168e+08	5.90303e+08	617491880	558829788	5.40628e+08	4.3518e+08	4.37653e+08	4.82151e+08	4.65292e+08	5.20664e+08	407799019	5.19506e+08	0.975924	0.832737	0.849461	0.179184
ChE(20:3)	ChE(20:3)+NH4	ChE	(20:3)	(20:3)	0	0	692.634	C47 H82 O2 N1	4.26323e+06	5.2991e+06	6.59264e+06	7.5836e+06	4.3742e+06	5.75117e+06	5.5126e+06	7.19875e+06	4.12292e+06	6.91041e+06	5.4413e+06	7.29765e+06	4.932e+06	3.87702e+06	6.16525e+06	5.91558e+06	1.38391e+07	5.78496e+06	4.04245e+06	4.75769e+06	4.14553e+06	4.7816e+06	4.58499e+06	6.44066e+06	5.52409e+06	4.39979e+06	7.84046e+06	5.80674e+06	6.15223e+06	5.89756e+06	1.23302e+07	0.862376	0.92285	1.06983	0.287482
ChE(20:4)	ChE(20:4)+H	ChE	(20:4)	(20:4)	0	0	673.592	C47 H77 O2	2.97855e+06	3.33315e+06	3.66112e+06	2.57937e+06	2.34172e+06	2.78686e+06	4.50187e+06	3.26018e+06	3.04799e+06	2.9257e+06	4.26061e+06	5.06645e+06	3.80852e+06	2.99739e+06	2.44946e+06	4.14577e+06	2.7543e+06	2.76929e+06	2.45669e+06	2.59756e+06	3.05953e+06	4.02968e+06	2.74937e+06	4.40965e+06	3.31693e+06	2.51611e+06	3.35137e+06	3.50957e+06	3.09572e+06	2.76129e+06	3.6207e+06	0.91416	0.516546	1.1136	0.995581
ChE(18:0)	ChE(18:0)+NH4	ChE	(18:0)	(18:0)	0	0	670.65	C45 H84 O2 N1	208379	226525	177001	131107	97185.8	126750	164758	160824	80107.5	180966	183288	206293	267201	110257	138282	188631	112869	188191	109868	142962	91634.7	137208	107126	192289	309179	115064	201860	276212	131013	84132.6	199672	0.806092	0.440541	1.21191	0.442054
ChE(20:5)	ChE(20:5)+H	ChE	(20:5)	(20:5)	0	0	671.576	C47 H75 O2	1.07037e+07	1.1385e+07	1.14268e+07	6.6218e+06	7.40245e+06	7.12164e+06	1.50496e+07	9.58795e+06	9.18728e+06	7.76735e+06	1.46395e+07	1.6929e+07	1.38431e+07	1.05594e+07	6.34031e+06	1.40219e+07	8.49827e+06	6.43952e+06	8.36269e+06	8.38058e+06	9.88132e+06	1.35668e+07	9.60866e+06	1.49564e+07	1.10196e+07	7.86941e+06	9.80209e+06	1.05693e+07	8.20168e+06	8.3664e+06	1.45969e+07	0.960493	0.824661	0.915767	0.912093
CL(74:4)	CL(74:4)+H	CL	(74:4)	(74:4)	0	0	1486.07	C83 H155 O17 P2	997382	1.41861e+06	1.01804e+06	1.34902e+06	1.00526e+06	3.96843e+06	592374	3.81353e+06	1.15389e+06	5.55085e+06	1.20359e+06	758587	4.08407e+06	819870	1.10185e+06	4.56596e+06	1.17799e+06	1.54317e+06	5.35154e+06	804769	1.36975e+06	731180	759278	925069	4.66028e+06	1.20975e+06	1.23595e+06	1.15207e+06	1.28043e+06	1.52824e+06	873301	0.967065	0.966483	1.21405	0.748799
CL(72:2)	CL(72:2)+H	CL	(72:2)	(72:2)	0	0	1462.07	C81 H155 O17 P2	1.13817e+06	239602	1.60825e+06	1.41068e+06	1.15937e+06	1.54787e+06	303381	1.43719e+06	1.14453e+06	1.98945e+06	1.48316e+06	690532	542349	1.01337e+06	1.38851e+06	787089	1.29254e+06	1.32939e+06	1.15937e+06	895323	1.63971e+06	893524	1.06744e+06	602026	1.08103e+06	1.27871e+06	1.66123e+06	499905	1.35627e+06	1.25623e+06	1.10352e+06	0.809639	0.471167	1.08355	0.649527
CL(74:3)	CL(74:3)+H	CL	(74:3)	(74:3)	0	0	1488.09	C83 H157 O17 P2	356603	767450	322262	595865	366297	536343	678853	189606	421836	770301	743962	691918	749229	197816	784106	488372	473341	298370	724119	664244	1.19332e+06	541521	519188	754921	649403	524894	592374	870716	436939	1.00761e+06	676017	1.06497	0.491767	1.2108	0.120159
CL(70:1)	CL(70:1)+H	CL	(70:1)	(70:1)	0	0	1436.06	C79 H153 O17 P2	1.94034e+06	2.06069e+06	3.80879e+06	3.56119e+06	2.22071e+06	2.61547e+06	1.13111e+06	4.03686e+06	1.99127e+06	4.75262e+06	3.9323e+06	1.40677e+06	1.75998e+06	2.14752e+06	3.8509e+06	2.15747e+06	2.34153e+06	3.42055e+06	2.48952e+06	2.1626e+06	2.51818e+06	2.01111e+06	2.05197e+06	1.43233e+06	1.95628e+06	2.41844e+06	3.71777e+06	2.25552e+06	3.08796e+06	2.90027e+06	1.98348e+06	0.893282	0.262399	1.08904	0.63291
CL(74:7)	CL(74:7)+H	CL	(74:7)	(74:7)	0	0	1480.03	C83 H149 O17 P2	1.23013e+06	2.23263e+06	1.51615e+06	2.56822e+06	1.47158e+06	1.86847e+06	528699	2.04724e+06	1.0072e+06	2.88988e+06	1.56027e+06	1.69763e+06	1.2342e+06	1.1617e+06	1.88072e+06	939104	1.59375e+06	2.13596e+06	1.90843e+06	1.0522e+06	1.75414e+06	917959	1.24612e+06	1.89898e+06	1.67363e+06	2.2118e+06	2.07067e+06	2.03016e+06	1484692	1.97251e+06	933470	0.871689	0.417015	1.301	0.368333
CL(74:6)	CL(74:6)+H	CL	(74:6)	(74:6)	0	0	1482.04	C83 H151 O17 P2	3.84919e+06	3.99706e+06	3.09721e+06	4.78705e+06	4.64153e+06	4.93487e+06	1.32794e+06	4.36936e+06	2.92736e+06	8.53307e+06	4.10877e+06	5.04459e+06	3.28016e+06	2.59314e+06	3.84388e+06	2.34133e+06	6.43115e+06	4.39807e+06	4.32304e+06	1.92432e+06	6.40525e+06	2.55788e+06	4.3015e+06	3.16955e+06	4.24072e+06	5.54405e+06	3.7298e+06	5.08433e+06	5.04968e+06	4.8442e+06	2.4306e+06	0.840284	0.519037	1.21194	0.0252591
CL(70:3)	CL(70:3)+H	CL	(70:3)	(70:3)	0	0	1432.03	C79 H149 O17 P2	546252	1.02032e+06	819935	563816	863225	897700	404513	666889	605253	1.25249e+06	1.36954e+06	132120	550063	688833	641480	558632	604149	1.11007e+06	759011	378150	857294	428551	999753	323825	531097	886032	838692	718148	972061	875637	374235	0.837779	0.310277	1.02288	0.761954
CL(72:5)	CL(72:5)+H	CL	(72:5)	(72:5)	0	0	1456.03	C81 H149 O17 P2	845887	1.75531e+06	1.35357e+06	1.50999e+06	1.25984e+06	1.49875e+06	626327	1.37665e+06	850218	2.22962e+06	1.63453e+06	816501	1.18384e+06	1.14135e+06	1.34318e+06	848281	1.34182e+06	2.0405e+06	1.27339e+06	776700	1.37756e+06	901764	1.33039e+06	985148	1.20022e+06	1.54957e+06	1.7918e+06	1.60488e+06	1.50823e+06	1.60865e+06	794057	0.900012	0.575305	1.1448	0.0718073
CL(74:5)	CL(74:5)+H	CL	(74:5)	(74:5)	0	0	1484.06	C83 H153 O17 P2	5.13558e+06	6.37537e+06	5.00393e+06	5.08522e+06	6.22703e+06	6.12535e+06	3.15152e+06	4.66443e+06	3.80154e+06	6.4542e+06	5.79515e+06	4.10044e+06	4.43982e+06	4.5013e+06	4.5433e+06	4.1178e+06	5.25407e+06	6.21511e+06	5.08311e+06	3.63277e+06	5.64458e+06	3.74862e+06	5.7587e+06	4.52285e+06	4.90823e+06	5.48362e+06	5.89747e+06	5.62159e+06	5.9891e+06	6.13681e+06	4.61347e+06	0.88703	0.361967	1.09464	0.489609
CmE(20:4)	CmE(20:4)+NH4	CmE	(20:4)	(20:4)	0	0	704.634	C48 H82 O2 N1	205341	141201	124973	85224.4	230941	107175	121555	109066	102036	139758	121073	155040	197149	135283	90956.7	191788	141693	88708.6	136280	145401	101965	194877	220216	152079	285139	138523	113907	186672	103708	93779.6	243981	1.16455	0.439646	1.10843	0.538633
CmE(20:5)	CmE(20:5)+NH4	CmE	(20:5)	(20:5)	0	0	702.618	C48 H80 O2 N1	353919	148634	92809.4	95370.3	216529	66191.5	170585	92776.5	129926	102025	95642.6	205648	131799	148890	84849	184144	174073	112270	112815	112868	132673	122247	219357	166859	410533	158734	96953.4	160190	91288.3	84802.3	320627	1.1402	0.826102	1.06795	0.44673
CmE(18:3)	CmE(18:3)+NH4	CmE	(18:3)	(18:3)	0	0	678.618	C46 H80 O2 N1	386337	124654	132773	105472	360271	115552	212215	107165	149682	128211	143997	170855	112482	197740	87257	195476	190566	137394	181638	140479	155157	183496	478909	183194	378172	210714	115568	114650	112302	96236.5	325158	1.31818	0.837527	0.870421	0.793255
CmE(2:0)	CmE(2:0)+NH4	CmE	(2:0)	(2:0)	0	0	460.415	C30 H54 O2 N1	70545.1	6361.15	5236.63	0	12621.2	5657.3	14841.4	0	4915.53	23649.5	1.05378e+06	0	132417	177812	62471.4	13260.4	16797.5	0	27647.9	0	11179.8	0	59729.3	21418.9	0	0	77739.2	116383	36450.4	7685.65	74635.2	3.17981	0.529025	5.73016	0.267218
CmE()	CmE()+H-H2O	CmE	()	0	0	0	383.367	C28 H47 O0	2.20522e+06	1.22125e+06	897078	676634	2.98457e+06	694654	1.44313e+06	631301	1.014e+06	967752	1.11306e+06	1.2774e+06	1.09143e+06	1.11563e+06	599611	1.46694e+06	1.43974e+06	1.14173e+06	1.06277e+06	1.27178e+06	1.05112e+06	1.40391e+06	3.31154e+06	1.22149e+06	2.68595e+06	1.31131e+06	1.059e+06	1.15894e+06	844026	670660	1.90011e+06	1.11102	0.756635	0.948977	0.84889
CmE(18:2)	CmE(18:2)+NH4	CmE	(18:2)	(18:2)	0	0	680.634	C46 H82 O2 N1	1.23977e+06	764314	527404	427427	1.68808e+06	432329	820523	445209	581785	659348	671912	677966	600559	704020	383824	864854	911806	698840	674261	829920	692585	923831	1.96964e+06	694714	1.71953e+06	845060	643169	653563	529747	462263	1.06785e+06	1.05378	0.595638	0.855098	0.988417
CmE(30:2)	CmE(30:2)+H	CmE	(30:2)	(30:2)	0	0	831.795	C58 H103 O2	4.07956e+06	2.67365e+06	5.3262e+06	6.15006e+06	2.91096e+06	5.03147e+06	5.87965e+06	6.11954e+06	6.65847e+06	4.40068e+06	4.16096e+06	6.29463e+06	3.08059e+06	5.85408e+06	6.30885e+06	5.71373e+06	4.2136e+06	4.31441e+06	6.18831e+06	6.30656e+06	5.35892e+06	6.11491e+06	1.92628e+06	4.3584e+06	4.14322e+06	5.78585e+06	5.4524e+06	2.80935e+06	4.00253e+06	6.53439e+06	3.55301e+06	1.06903	0.992543	0.823461	0.970214
Co(Q10)	Co(Q10)+H	Co	(Q10)	(Q10)	0	0	863.691	C59 H91 O4	484021	670735	523362	361812	484050	206304	381955	356031	627512	544904	477668	494979	494040	468345	339914	354237	822075	538002	453607	244733	670501	337531	505048	487376	724249	560416	562728	618210	292036	316576	630684	0.987243	0.873801	1.16261	0.263532
DG(18:1_18:2)	DG(36:3)+NH4	DG	(18:1_18:2)	(18:1)	(18:2)	0	636.556	C39 H74 O5 N1	4.55899e+07	1.38161e+08	3.75141e+07	2.93494e+07	9.73926e+07	3.7802e+07	4.11789e+07	4.14209e+07	2.98055e+07	2.49853e+07	8.8557e+07	2.79321e+07	6.59627e+07	2.79099e+07	6.37893e+07	1.53633e+07	8.0281e+07	49536275	3.56747e+07	6.40951e+07	7.22831e+07	5.6711e+07	1.63607e+08	6.84818e+07	62495893	4.07973e+07	3.68838e+07	6.9382e+07	7.52758e+07	2.85667e+07	9.46945e+07	1.61918	0.452494	1.51767	0.890228
DG(29:4)	DG(29:4)+NH4	DG	(29:4)	(29:4)	0	0	536.431	C32 H58 O5 N1	0	0	10731.4	0	1.50098e+06	0	45721.7	0	0	0	0	66847.1	0	0	6963.71	28022.9	0	0	0	0	0	7494.28	2.25968e+06	76418.4	0	0	0	0	10785.3	0	0	#DIV/0!	0.794389	#DIV/0!	0.336706
DG(18:2_18:2)	DG(36:4)+NH4	DG	(18:2_18:2)	(18:2)	(18:2)	0	634.541	C39 H72 O5 N1	1.34276e+07	4.42355e+07	1.15075e+07	1.77528e+07	3.5763e+07	1.29896e+07	1.12493e+07	1.56896e+07	9.39518e+06	9.1741e+06	3.27129e+07	9.97552e+06	2.08889e+07	8.74271e+06	2.44148e+07	5.04624e+06	2.81275e+07	1.75289e+07	1.06347e+07	2.12612e+07	1.87073e+07	1.98368e+07	5.14261e+07	2.18564e+07	1.5523e+07	1.25041e+07	1.16113e+07	2.49286e+07	2.19813e+07	9.07675e+06	2.62876e+07	1.54164	0.639776	1.15605	0.559384
DG(29:1)	DG(29:1)+(CH3CH2)3NH	DG	(29:1)	(29:1)	0	0	640.575	C38 H76 O5 N2	6.58467e+06	1.39829e+07	3.93502e+06	2.41606e+06	9.44019e+06	3.70854e+06	5.20796e+06	2.93816e+06	3.12738e+06	2.80418e+06	8.38306e+06	3.20491e+06	6.85014e+06	3.99753e+06	5.97656e+06	1.61858e+06	8.42766e+06	3.51529e+06	4.84541e+06	4.98037e+06	7.23575e+06	3.8736e+06	1.42459e+07	7.17762e+06	6.58751e+06	4.158e+06	4.03508e+06	6.98453e+06	6.8435e+06	1.63132e+06	1.42853e+07	1.43349	0.620898	1.26489	0.963406
DG(18:1_18:1)	DG(36:2)+NH4	DG	(18:1_18:1)	(18:1)	(18:1)	0	638.572	C39 H76 O5 N1	6.22545e+07	1.4259e+08	3.94e+07	2.16635e+07	8.82205e+07	3.54647e+07	5.57139e+07	3.52195e+07	3.0493e+07	2.7973e+07	7.28071e+07	2.84536e+07	6.50568e+07	3.35127e+07	5.60996e+07	2.06435e+07	7.85239e+07	4.2732e+07	3.99359e+07	4.86713e+07	7.16668e+07	4.01433e+07	1.35537e+08	6.49949e+07	6.29725e+07	3.78172e+07	3.93652e+07	6.47944e+07	6.8878e+07	2.33554e+07	1.32037e+08	1.39947	0.702843	1.13028	0.917793
DG(56:2)	DG(56:2)+K	DG	(56:2)	(56:2)	0	0	939.814	C59 H112 O5 K1	0	0	251500	0	0	0	0	0	0	0	250113	46845.9	0	0	0	0	0	0	0	0	0	0	0	2.1198e+06	0	0	0	0	0	0	50635.3	#DIV/0!	0.479124	#DIV/0!	0.476676
DG(18:3_18:2)	DG(36:5)+NH4	DG	(18:3_18:2)	(18:3)	(18:2)	0	632.525	C39 H70 O5 N1	1.03938e+06	5.72936e+06	292264	2.54908e+06	2.32854e+06	605351	753843	1.96375e+06	277277	95704.9	3.77111e+06	1.13542e+06	2.05577e+06	256800	3044484	301627	2.41609e+06	1.91582e+06	198639	2.26228e+06	1.46619e+06	1.66131e+06	2.90785e+06	2.62053e+06	1.4985e+06	1.14286e+06	942598	2.79813e+06	1.17106e+06	184524	3.64152e+06	1.82619	0.941702	1.1267	0.760743
DG(16:1_18:2)	DG(34:3)+NH4	DG	(16:1_18:2)	(16:1)	(18:2)	0	608.525	C37 H70 O5 N1	4.77323e+06	1.89659e+07	4.73705e+06	2.68164e+06	1.59789e+07	3.83234e+06	6.07625e+06	3.79297e+06	2.11975e+06	2.97819e+06	1.23175e+07	2.62571e+06	9.24767e+06	3.77714e+06	5.88935e+06	1.95311e+06	5.67278e+06	6.21e+06	4.3718e+06	3.93935e+06	6.1506e+06	3.21445e+06	2.15663e+07	7.26904e+06	4.47339e+06	4.23489e+06	4.07457e+06	8.61019e+06	6.66872e+06	1.84968e+06	9.96893e+06	1.34924	0.945503	0.937183	0.406011
DG(14:0_18:3)	DG(32:3)+NH4	DG	(14:0_18:3)	(14:0)	(18:3)	0	580.494	C35 H66 O5 N1	741029	2.44761e+06	620606	114130	2.30337e+06	658897	321072	227421	76193.4	463229	2.19146e+06	288078	1.05402e+06	312314	566011	20897.2	331112	639411	536292	459724	514005	120846	3.32626e+06	1.20748e+06	202870	126493	568590	710049	1.0025e+06	203014	770601	0.969056	0.70045	0.862942	0.228694
DG(34:4)	DG(34:4)+Li	DG	(34:4)	(34:4)	0	0	595.491	C37 H64 O5 Li1	1.83778e+06	2.92697e+06	2.50538e+06	586437	4.5015e+06	532401	1.94361e+06	660625	1.97154e+06	2.19628e+06	2.60753e+06	1.42014e+06	2.44193e+06	1.80268e+06	944616	2.36327e+06	4.5621e+06	1.98317e+06	2.10608e+06	1.36401e+06	1.89006e+06	2.00982e+06	5.27049e+06	1.18002e+06	1.76655e+06	2.73245e+06	2.43182e+06	1.92367e+06	823264	870617	2.48029e+06	1.01988	0.326713	0.989739	0.684081
DG(34:2e)	DG(34:2e)+Na	DG	(34:2e)	(34:2e)	0	0	601.517	C37 H70 O4 Na1	8.34227e+06	1.23847e+07	7.7164e+06	6.92401e+06	1.47539e+07	9.18477e+06	5.85062e+06	8.19494e+06	6.52273e+06	7.31386e+06	11040530	6.67968e+06	9.7848e+06	6.34383e+06	8.82445e+06	5.53938e+06	1.30987e+07	8.52518e+06	6.0052e+06	8.61484e+06	9.4636e+06	9.08838e+06	1.90335e+07	8.27909e+06	8.94365e+06	7.98971e+06	7.10723e+06	9.13739e+06	1.11224e+07	8.03861e+06	9.64637e+06	1.09603	0.512481	1.07209	0.699159
DG(16:0_18:2)	DG(34:2)+H	DG	(16:0_18:2)	(16:0)	(18:2)	0	593.514	C37 H69 O5	738525	2.01951e+06	538964	217685	1.7888e+06	406489	647598	303023	323144	397810	1.38541e+06	311204	963612	443832	533034	277632	699313	545251	578618	462512	771573	396473	2.16926e+06	916229	516241	423129	531095	910696	874393	234260	1.2188e+06	1.18871	0.892649	0.8201	0.467855
DG(14:0_18:2)	DG(32:2)+NH4	DG	(14:0_18:2)	(14:0)	(18:2)	0	582.509	C35 H68 O5 N1	2.33895e+06	1.07705e+07	3.67727e+06	1.47104e+06	9.42503e+06	3.56172e+06	3.54293e+06	2.07154e+06	1.30265e+06	2.73167e+06	1.10142e+07	1.94655e+06	4.0787e+06	3.1148e+06	3.97405e+06	1.3838e+06	2.3931e+06	3.11434e+06	4.16742e+06	2.00319e+06	3.22885e+06	1.76549e+06	1.45036e+07	5.89443e+06	2.04897e+06	2.2292e+06	3.53249e+06	3.83564e+06	6.41621e+06	1.60545e+06	4.98125e+06	1.011	0.740829	0.991794	0.331372
DG(22:2e)	DG(22:2e)+Na	DG	(22:2e)	(22:2e)	0	0	433.329	C25 H46 O4 Na1	1.68649e+06	1.48151e+06	1.51985e+06	1.50274e+06	1.51017e+06	1.90773e+06	3.01632e+06	2.54367e+06	1.62898e+06	1.7285e+06	1.57416e+06	1.52377e+06	1.80439e+06	2.43574e+06	2.04669e+06	1.98014e+06	1.78015e+06	2.46924e+06	1.85897e+06	1.80877e+06	1.81213e+06	4.26179e+06	1.5052e+06	8.37617e+06	1.74851e+06	2.25077e+06	1.9079e+06	1.65133e+06	1.78514e+06	2.95907e+06	1.62932e+06	1.19855	0.173668	1.17455	0.548662
DG(30:1e)	DG(30:1e)+Na	DG	(30:1e)	(30:1e)	0	0	547.47	C33 H64 O4 Na1	257329	871534	438674	184999	1.18488e+06	405880	273456	212284	89303.4	327471	1.08702e+06	156899	491295	292081	358215	95714.6	180120	362513	442814	169625	256484	234035	1.50472e+06	592459	218799	256187	401447	439637	610400	181898	374112	1.08216	0.724875	0.921731	0.241421
DG(18:2_20:4)	DG(38:6)+NH4	DG	(18:2_20:4)	(18:2)	(20:4)	0	658.541	C41 H72 O5 N1	5.72214e+06	9.07757e+06	1.94683e+06	3.75264e+06	5.66049e+06	2.71551e+06	3.00644e+06	3.03839e+06	1.89562e+06	1.56536e+06	4.61881e+06	4.74679e+06	5.8415e+06	2.21901e+06	2.42673e+06	3.13299e+06	2.67241e+06	3.39787e+06	2.20565e+06	2.30949e+06	2.77716e+06	2.67124e+06	9.13492e+06	5.5928e+06	6.41658e+06	2.14804e+06	1.71776e+06	6.03146e+06	2.57649e+06	2.51225e+06	7.6976e+06	0.802465	0.726188	0.68658	0.788416
DG(16:0_18:1)	DG(34:1)+NH4	DG	(16:0_18:1)	(16:0)	(18:1)	0	612.556	C37 H74 O5 N1	3.60338e+07	1.06428e+08	2.44056e+07	8.76035e+06	6.1292e+07	2.10729e+07	3.16026e+07	1.47802e+07	1.57247e+07	1.97099e+07	57433575	1.4662e+07	4.43801e+07	2.34339e+07	2.38078e+07	1.22589e+07	2.93487e+07	1.92254e+07	2.62399e+07	2.23788e+07	3.25821e+07	1.90145e+07	8.84597e+07	3.62277e+07	2.89883e+07	1.6241e+07	2.74186e+07	3.97936e+07	3.9735e+07	1.23862e+07	7.89063e+07	1.10047	0.743222	0.917276	0.705803
DG(34:4e)	DG(34:4e)+H	DG	(34:4e)	(34:4e)	0	0	575.503	C37 H67 O4	1.30334e+07	2.18102e+07	1.02346e+07	8.29666e+06	2.10422e+07	1.05602e+07	1.21751e+07	1.12131e+07	9.13637e+06	1.0799e+07	2.26571e+07	7.3616e+06	1.52113e+07	9.9047e+06	1.33963e+07	1.00211e+07	1.42215e+07	1.39329e+07	1.33854e+07	1.20397e+07	1.53024e+07	1.0614e+07	2.32785e+07	1.21569e+07	1.19452e+07	1.23225e+07	1.30147e+07	1.29545e+07	1.67562e+07	8.77283e+06	2.11996e+07	1.21668	0.773443	1.06402	0.991145
DG(20:1_18:2)	DG(38:3)+NH4	DG	(20:1_18:2)	(20:1)	(18:2)	0	664.587	C41 H78 O5 N1	4.63735e+06	8.33133e+06	3.49365e+06	1.66089e+06	6.54962e+06	3.22166e+06	2.18231e+06	3.28827e+06	3.84187e+06	2.35022e+06	6.32591e+06	2.85995e+06	3.54558e+06	3.29633e+06	3.04608e+06	1.44783e+06	4.59626e+06	3.88299e+06	3.26709e+06	4.97859e+06	5.71345e+06	3.98159e+06	6.79521e+06	4.7974e+06	4.04147e+06	2.65167e+06	3.09399e+06	3.63567e+06	6.34859e+06	1.63314e+06	8.29316e+06	1.15964	0.932837	1.04065	0.969303
DG(18:1_20:4)	DG(38:5)+NH4	DG	(18:1_20:4)	(18:1)	(20:4)	0	660.556	C41 H74 O5 N1	1.05488e+07	1.93152e+07	4.17494e+06	3.77597e+06	8.91063e+06	4.5902e+06	5.19257e+06	4.2447e+06	3.76164e+06	4.36125e+06	7.88295e+06	4.91203e+06	9.29876e+06	4.86677e+06	5.72564e+06	3.9939e+06	5.21119e+06	5.94002e+06	5.5572e+06	4.6269e+06	5.66307e+06	5.22668e+06	1.14684e+07	6.84696e+06	7.84082e+06	4.5845e+06	4.81226e+06	1.05228e+07	6.30296e+06	3.23757e+06	1.53527e+07	1.1808	0.666317	1.21384	0.86077
DG(32:1e)	DG(32:1e)+Na	DG	(32:1e)	(32:1e)	0	0	575.501	C35 H68 O4 Na1	1.38817e+07	2.24166e+07	1.16171e+07	9.00354e+06	2.23961e+07	1.16567e+07	1.3055e+07	1.19881e+07	9.91893e+06	1.17394e+07	2.38734e+07	8.11638e+06	1.61478e+07	1.02871e+07	1.38597e+07	1.08302e+07	1.49994e+07	1.46733e+07	1.45526e+07	1.28655e+07	1.61105e+07	1.13756e+07	2.45973e+07	1.29859e+07	1.30922e+07	1.33221e+07	1.39e+07	1.39716e+07	1.79084e+07	9.47863e+06	2.16136e+07	1.19744	0.842103	1.06473	0.963922
DG(49:1)	DG(49:1)+K	DG	(49:1)	(49:1)	0	0	843.72	C52 H100 O5 K1	3.99649e+07	7.01968e+07	6.2552e+07	5.42667e+07	4.92747e+07	4.37797e+07	6.33945e+07	7.45792e+07	7.57115e+07	9.23485e+07	9.13603e+07	5.66422e+07	6.05591e+07	8.87935e+07	8.1612e+07	6.77294e+07	5.03465e+07	5.80099e+07	7.92443e+07	4.90699e+07	8.10932e+07	5.0546e+07	5.80222e+07	3.62375e+07	4.07119e+07	7.04154e+07	83055535	6.08519e+07	7.07059e+07	6.05471e+07	5.21215e+07	0.94152	0.874038	1.12135	0.140687
DG(31:6)	DG(31:6)+NH4	DG	(31:6)	(31:6)	0	0	560.431	C34 H58 O5 N1	46572.6	11320	0	0	1.17994e+06	0	10689.3	0	0	0	0	20234.9	0	62937.4	49486.2	9367.83	0	0	0	0	41230.5	0	1.58324e+06	0	23908.6	0	55127.6	0	0	42524.1	0	#DIV/0!	0.82094	0	0.380669
DG(18:1_14:0)	DG(32:1)+NH4	DG	(18:1_14:0)	(18:1)	(14:0)	0	584.525	C35 H70 O5 N1	7.65294e+06	2.77479e+07	8.09853e+06	2.51522e+06	2.03861e+07	7.79102e+06	1.00598e+07	4.50481e+06	2.83511e+06	6.19537e+06	2.06654e+07	3.74638e+06	1.12354e+07	7.45686e+06	7.72105e+06	3.87575e+06	5.60634e+06	6.82264e+06	8.41448e+06	3.64262e+06	7.3698e+06	3.09631e+06	3.09332e+07	1.11641e+07	5.25961e+06	4.94147e+06	7.85551e+06	9.28939e+06	1.39858e+07	3.4385e+06	1.50768e+07	0.96003	0.62941	0.969993	0.381204
DG(31:1e)	DG(31:1e)+Na	DG	(31:1e)	(31:1e)	0	0	561.485	C34 H66 O4 Na1	624011	861890	932676	555048	5.10937e+06	126951	1.61394e+06	335044	1.68485e+06	507804	661462	433155	697048	525288	371052	1.7606e+06	571285	802426	1.5202e+06	414445	396565	330995	1.64893e+06	532206	340990	662935	852913	275467	105179	170253	744320	0.858432	0.468153	0.395631	0.212865
DG(39:1)	DG(39:1)+K	DG	(39:1)	(39:1)	0	0	703.564	C42 H80 O5 K1	2.90296e+07	8.93201e+06	2.22589e+07	2.27473e+07	2.26671e+07	1.94253e+07	2.16694e+07	2.20291e+07	2.50198e+07	2.65662e+07	2.46183e+07	2.7896e+07	9.79322e+06	9.44352e+06	1.94625e+07	9.00771e+06	2.37548e+07	1.45482e+07	5.48341e+06	2.44113e+07	2.69504e+07	2.47243e+07	1.28573e+07	1.39216e+07	2.18937e+07	2.0332e+07	2.53407e+07	2.46219e+07	2.31048e+07	1.76377e+07	2.64824e+07	0.62689	0.0152945	1.038	0.435361
DG(15:0_18:1)	DG(33:1)+NH4	DG	(15:0_18:1)	(15:0)	(18:1)	0	598.541	C36 H72 O5 N1	1.89834e+06	4.28782e+06	1.80567e+06	884356	2.91845e+06	2.02706e+06	1.66291e+06	1.16196e+06	701301	1.65471e+06	4.99205e+06	961147	2.11862e+06	2.12891e+06	1.99477e+06	1.18452e+06	920714	1.64016e+06	1.87064e+06	958568	1.20585e+06	1.08505e+06	4.238e+06	1.95024e+06	1.29842e+06	1.20866e+06	2.03013e+06	2.25974e+06	3.41583e+06	1.02983e+06	2.81611e+06	1.01217	0.293088	1.06942	0.736868
DG(36:6)	DG(36:6)+NH4	DG	(36:6)	(36:6)	0	0	630.509	C39 H68 O5 N1	202936	992641	184314	320572	923547	128916	178024	360469	184847	0	690130	134571	406169	154651	412555	75274.7	393956	458816	161484	307390	225004	454298	1.25423e+06	345144	89234	46245.8	47454.2	265392	135253	16825.9	427183	1.90596	0.808889	0.439716	0.14527
DG(33:4e)	DG(33:4e)+H	DG	(33:4e)	(33:4e)	0	0	561.488	C36 H65 O4	623232	957936	950620	581238	4.09205e+06	191849	1.61399e+06	319532	423966	854731	662842	449544	1.70251e+06	512799	578606	1.76191e+06	571734	761515	1.52234e+06	232947	395041	329353	4.44024e+06	520859	318325	667916	818481	456975	696794	169938	722305	0.894459	0.783694	0.702611	0.157014
DG(33:3)	DG(33:3)+H	DG	(33:3)	(33:3)	0	0	577.483	C36 H65 O5	1.31915e+06	4.29471e+06	3.00192e+06	483827	5.49023e+06	1.0103e+06	1.86511e+06	1.12591e+06	2.94831e+06	2.37182e+06	2.26914e+06	1.82158e+06	2.52604e+06	1.39662e+06	430162	1.67624e+06	4.93237e+06	1.76113e+06	2.05187e+06	833362	2.85511e+06	3.62386e+06	8.42398e+06	1.82445e+06	1.98675e+06	3.92113e+06	2.3568e+06	2.47565e+06	728564	826325	2.69511e+06	0.937611	0.592934	1.26362	0.677386
DG(12:0_18:2)	DG(30:2)+NH4	DG	(12:0_18:2)	(12:0)	(18:2)	0	554.478	C33 H64 O5 N1	197426	1.31225e+06	404624	145727	1.92624e+06	555263	406296	111441	108714	490050	1.87503e+06	338562	462500	268987	372974	163135	498138	167208	696756	242878	250659	97599.6	2.75058e+06	1.52558e+06	304039	239051	466572	450763	871677	75098.7	435893	0.791645	0.8842	1.07284	0.214461
DG(18:0_22:4)	DG(40:4)+NH4	DG	(18:0_22:4)	(18:0)	(22:4)	0	690.603	C43 H80 O5 N1	1.02865e+06	1.61972e+06	837425	993898	908860	675898	801009	765808	742636	1.12859e+06	1.12857e+06	897513	718021	642724	1.41087e+06	554906	848630	958628	1.17661e+06	824989	1.10167e+06	568466	1.03077e+06	1.56927e+06	904503	988106	1.31166e+06	772612	1.57969e+06	951290	1.72653e+06	1.00049	0.944168	1.08719	0.381673
DG(18:1_12:0)	DG(30:1)+NH4	DG	(18:1_12:0)	(18:1)	(12:0)	0	556.494	C33 H66 O5 N1	1.00629e+06	2.69271e+06	1.06392e+06	260611	3.01468e+06	1.17019e+06	929667	811687	422945	1.12263e+06	3.3822e+06	758248	1.34107e+06	1.15616e+06	1.28891e+06	476542	858271	695360	1.19236e+06	435611	1.01797e+06	377772	4.13865e+06	2.2584e+06	747188	505496	1.37569e+06	1.06128e+06	2.03402e+06	489268	1.37534e+06	1.05019	0.697024	0.997521	0.382718
DG(32:0e)	DG(32:0e)+Na	DG	(32:0e)	(32:0e)	0	0	577.517	C35 H70 O4 Na1	1.62373e+07	2.83613e+07	1.46738e+07	8.75408e+06	2.36909e+07	1.29088e+07	1.28642e+07	1.14833e+07	9.77009e+06	1.31417e+07	1.9675e+07	9.28656e+06	2.09564e+07	9.86074e+06	1.28897e+07	9.16243e+06	1.35745e+07	1.32355e+07	1.13047e+07	1.05315e+07	1.4091e+07	1.00106e+07	2.8209e+07	1.27374e+07	1.54275e+07	1.06683e+07	1.28546e+07	1.88338e+07	1.64537e+07	9.23802e+06	1.8539e+07	0.983746	0.578261	1.05136	0.538386
DG(26:4e)	DG(26:4e)+H	DG	(26:4e)	(26:4e)	0	0	463.378	C29 H51 O4	3.58888e+06	2.18459e+06	2.54444e+06	1.54536e+06	4.00226e+06	2.53764e+06	3.27538e+06	2.65201e+06	3.9022e+06	2.66663e+06	4.00188e+06	3.31826e+06	3.6436e+06	2.9247e+06	1.86849e+06	4.83584e+06	3.29602e+06	2.07109e+06	2.24323e+06	2.49973e+06	3.89965e+06	4.4825e+06	5.26608e+06	2.72441e+06	2.3024e+06	2.46516e+06	2.00298e+06	2.66044e+06	3.01952e+06	2.53822e+06	3.87311e+06	1.0469	0.439899	0.997555	0.733649
DG(40:1)	DG(40:1)+NH4	DG	(40:1)	(40:1)	0	0	696.65	C43 H86 O5 N1	1.61804e+06	438110	124673	77041.9	485546	92003.1	370451	100208	244702	244578	513586	2.22665e+06	796206	291915	218218	344202	621217	2.03754e+06	89336.7	468386	221920	157709	2.3576e+06	278184	408923	293829	305002	214226	1.61377e+06	93142.7	120891	1.03408	0.715069	0.793165	0.934751
DG(26:0e)	DG(26:0e)+Na	DG	(26:0e)	(26:0e)	0	0	493.423	C29 H58 O4 Na1	89488.5	449943	204257	26172.3	867026	441721	78318.3	39144.8	4563.62	348693	195395	98803.7	343827	230880	36204.3	25093.9	101124	86738.3	217092	22571.9	62830	18398	1.31601e+06	126654	77986.5	77113.3	146235	135044	548920	169671	153249	0.638555	0.872742	0.715936	0.154144
DG(16:0_14:0)	DG(30:0)+NH4	DG	(16:0_14:0)	(16:0)	(14:0)	0	558.509	C33 H68 O5 N1	1.78747e+06	6.5267e+06	2.29278e+06	857317	5.06269e+06	2.47416e+06	2.76481e+06	1.93149e+06	1.0909e+06	2.0216e+06	6.76394e+06	1.81304e+06	2.38097e+06	1.91672e+06	2.72389e+06	1.53462e+06	1.91772e+06	2.16888e+06	2.78359e+06	1.15791e+06	2.37471e+06	1.1784e+06	6.76825e+06	2.98706e+06	1.19028e+06	1.48404e+06	2.4623e+06	2.07801e+06	4.41332e+06	2.02399e+06	2.61527e+06	1.05313	0.386677	0.839886	0.335331
DG(31:5)	DG(31:5)+NH4	DG	(31:5)	(31:5)	0	0	562.447	C34 H60 O5 N1	0	0	4529.83	0	1.94402e+06	0	92150.9	0	0	0	0.01	85596.9	0	0	0	79189	0	0	0	0	0	0.005	3.07894e+06	76779.1	0	0	0	0	0	0	0	#DIV/0!	0.775379	#DIV/0!	0.331052
DG(24:1)	DG(24:1)+Na	DG	(24:1)	(24:1)	0	0	477.355	C27 H50 O5 Na1	275236	192757	533500	330868	205994	340728	617209	135761	117314	163616	259404	317415	277311	222615	347770	311505	233255	280232	359306	106080	57211	91344.5	448518	378843	419339	541893	410361	268813	254158	215856	249842	1.04284	0.363666	0.812449	0.829072
DG(30:0e)	DG(30:0e)+Na	DG	(30:0e)	(30:0e)	0	0	549.485	C33 H66 O4 Na1	2.30897e+06	5.22856e+06	2.62713e+06	1.20735e+06	6.68921e+06	2.90225e+06	2.4295e+06	1.46813e+06	898913	2.21728e+06	4.60276e+06	1.52027e+06	3.34646e+06	2.37851e+06	1.98563e+06	1.3936e+06	1.59916e+06	2.49212e+06	2.56818e+06	1.00091e+06	1.94294e+06	1.00099e+06	7.78008e+06	2.7334e+06	1.79114e+06	1.63371e+06	2.42175e+06	2.75084e+06	3.68792e+06	1.31284e+06	3.30329e+06	0.921003	0.605764	0.921826	0.246348
DG(16:0_10:0)	DG(26:0)+NH4	DG	(16:0_10:0)	(16:0)	(10:0)	0	502.447	C29 H60 O5 N1	30187.3	359968	116158	0	425287	383871	55406.9	0	26688.6	144253	323210	30086.2	81904.5	120527	33614.9	0	96448.5	23706.8	187431	17815.8	89024.4	19470.2	615558	190846	0	39163.4	81341.2	0	682006	96514.3	115380	0.996293	0.557185	0.700263	0.52474
DG(40:5e)	DG(40:5e)+Na	DG	(40:5e)	(40:5e)	0	0	679.564	C43 H76 O4 Na1	1.49798e+07	1.49353e+07	1.84119e+07	8.20654e+06	2.07582e+07	2.30411e+07	3.17182e+07	1.99046e+07	2.74598e+07	1.18362e+07	3.9806e+07	2.38542e+07	1.91946e+07	2.26226e+07	2.24212e+07	2.63392e+07	1.75079e+07	1.42118e+07	2.42933e+07	2.89947e+07	2.43295e+07	1.99224e+07	2.64982e+07	2.55904e+07	1.23833e+07	1.62965e+07	2.02147e+07	1.2407e+07	2.6799e+07	1.62062e+07	2.44907e+07	1.15378	0.593722	0.885106	0.821553
DG(26:0)	DG(26:0)+(CH3CH2)3NH	DG	(26:0)	(26:0)	0	0	600.544	C35 H72 O5 N2	64983.5	28617.5	50086.4	28122.5	72133.3	37199	81159.8	93020.3	45037	13554.9	68099	133554	34943	40765.2	111327	92560.3	125627	106812	70618.7	67279.6	105968	72963.7	68682.4	50992.6	46027	84842.5	90091.4	58519.6	77667.1	61318.2	34941.9	1.24778	0.201597	1.22425	0.37087
DG(34:3)	DG(34:3)+Li	DG	(34:3)	(34:3)	0	0	597.506	C37 H66 O5 Li1	962287	1.31212e+06	959904	1.37505e+06	2.70664e+06	114366	1.72963e+06	794852	766447	1.71622e+06	1.33441e+06	1.22602e+06	891545	800122	484561	1.253e+06	992277	1.44424e+06	948285	603598	1.14337e+06	1.18754e+06	6.32554e+06	799852	946220	1.92122e+06	1.37408e+06	820109	379771	222534	213390	0.764561	0.753374	0.625028	0.295543
DG(26:1e)	DG(26:1e)+Na	DG	(26:1e)	(26:1e)	0	0	491.407	C29 H56 O4 Na1	18464.8	127882	36715.4	0	442988	99832.4	10842.1	0	0	101360	45821.2	10553.8	89969.7	50329	6353.94	4825.61	13547.9	21511.4	61826.1	0	11796.6	0	636089	53066.4	10661.9	11976.7	33100.7	37652	134134	51136.4	31774	0.635361	0.945578	0.901547	0.229749
DG(34:1e)	DG(34:1e)+Na	DG	(34:1e)	(34:1e)	0	0	603.532	C37 H72 O4 Na1	2.1403e+07	2.59805e+07	1.64363e+07	1.2322e+07	2.84423e+07	1.67066e+07	1.87129e+07	1.65496e+07	1.74115e+07	1.62923e+07	2.06013e+07	1.23604e+07	2.24064e+07	1.62593e+07	1.79992e+07	1.46975e+07	2.35359e+07	1.76902e+07	1.64119e+07	1.83819e+07	2.20573e+07	1.55547e+07	3.67999e+07	1.66645e+07	2.08705e+07	1.40352e+07	1.55474e+07	1.70321e+07	2.16324e+07	1.31783e+07	2.81323e+07	1.04605	0.491794	0.910184	0.627285
DG(33:4)	DG(33:4)+H	DG	(33:4)	(33:4)	0	0	575.467	C36 H63 O5	181244	721551	740866	165204	2.6305e+06	94860.5	224280	176595	1.39049e+06	163533	615008	474365	249759	222313	166143	887524	2.36101e+06	613221	577874	116290	1.31928e+06	952965	1.73887e+06	625342	403396	1.29085e+06	314877	374685	208892	97352.4	931757	1.77281	0.243948	1.67061	0.700082
DG(26:2e)	DG(26:2e)+H	DG	(26:2e)	(26:2e)	0	0	467.409	C29 H55 O4	73811.4	684893	275502	46736.1	1.37882e+06	859245	111081	45759.7	13280.7	522490	343375	133876	376688	216697	65370.3	15389	163390	83178.1	341372	35121.5	90139.3	15405.2	1.96637e+06	258542	132026	45066.6	145575	130703	1.02259e+06	429509	193939	0.619303	0.727974	0.528398	0.132788
DG(36:2e)	DG(36:2e)+Na	DG	(36:2e)	(36:2e)	0	0	629.548	C39 H74 O4 Na1	923673	622483	1.62303e+06	1.14435e+06	1.48502e+06	1.05074e+06	997707	876523	980597	1.09117e+06	893762	720696	822104	1.06439e+06	1.06928e+06	1.10754e+06	1.1574e+06	971990	859335	766906	1.38973e+06	822063	1.57068e+06	746221	1.59346e+06	932893	1.11535e+06	818723	1.54307e+06	978445	948295	1.02936	0.960195	0.931193	0.938555
DG(18:1_22:5)	DG(40:6)+NH4	DG	(18:1_22:5)	(18:1)	(22:5)	0	686.572	C43 H76 O5 N1	1.31683e+06	3.08171e+06	624577	620341	1.32563e+06	546748	648610	850603	560087	693011	1.57727e+06	819243	1.43187e+06	646956	779602	497256	1.18417e+06	1.71526e+06	836218	752979	1.05018e+06	764045	1.90112e+06	1.15913e+06	1.92009e+06	1.19648e+06	602469	1.95026e+06	956132	613536	2.02552e+06	1.24741	0.985601	1.84468	0.723656
DG(36:6e)	DG(36:6e)+H	DG	(36:6e)	(36:6e)	0	0	599.503	C39 H67 O4	968509	1.7657e+06	537477	610984	933948	579229	897806	858393	838986	962672	1.41618e+06	672311	672789	786267	1.09049e+06	644860	932391	796575	1.10444e+06	846486	970223	619986	965011	757374	707705	1.02923e+06	1.06895e+06	954353	1.21812e+06	645345	1.34327e+06	0.935578	0.546044	1.14638	0.594361
DG(20:0_18:1)	DG(38:1)+NH4	DG	(20:0_18:1)	(20:0)	(18:1)	0	668.619	C41 H82 O5 N1	730010977	4.15689e+08	4.1091e+08	422261279	6.61619e+08	2.31838e+08	4.54313e+08	8.19601e+08	6.78132e+08	2.36947e+08	9.40348e+08	9.97704e+08	2.97157e+08	5.58627e+08	617564794	4.60617e+08	7.15074e+08	8.43625e+08	7.88208e+08	4.53733e+08	1003532740	3.60057e+08	4.09029e+08	7.80233e+08	3.9903e+08	9.59225e+08	4.61354e+08	7.23173e+08	6.21335e+08	7.97811e+08	285724625	1.054	0.814564	1.47145	0.355973
DG(30:2e)	DG(30:2e)+H	DG	(30:2e)	(30:2e)	0	0	523.472	C33 H63 O4	1.16699e+06	2.35303e+06	1.63079e+06	796116	3.18057e+06	2.23237e+06	1.36965e+06	1.3255e+06	674788	1.6181e+06	3.54991e+06	1.1694e+06	1.62369e+06	1.58515e+06	1.60336e+06	1.02887e+06	1.12136e+06	1.70437e+06	1.9797e+06	887444	1.27636e+06	953824	3.36394e+06	1.59229e+06	1.05179e+06	1.07902e+06	1.79526e+06	1.3348e+06	2.81388e+06	1.55372e+06	1.29074e+06	1.06349	0.396777	0.818498	0.290024
DG(18:0_17:0)	DG(35:0)+NH4	DG	(18:0_17:0)	(18:0)	(17:0)	0	628.587	C38 H78 O5 N1	1.76954e+06	2.49457e+06	1.89358e+06	754919	1.7205e+06	1.38707e+06	3.10379e+06	2.48937e+06	1.24178e+06	896595	2.57011e+06	2.37186e+06	1.22988e+06	1.57307e+06	3.20467e+06	2.32754e+06	2.43945e+06	2.29109e+06	2.39357e+06	1.95613e+06	2.41197e+06	2.03121e+06	1.84552e+06	2.26767e+06	1.76401e+06	2.08585e+06	2.17736e+06	1.40874e+06	1.62843e+06	2.36998e+06	1.48225e+06	1.2445	0.33649	0.99688	0.929031
DG(24:2e)	DG(24:2e)+H	DG	(24:2e)	(24:2e)	0	0	439.378	C27 H51 O4	46616.3	330639	132572	23658.8	1.16731e+06	551914	58944.6	34004.9	25682	276415	179690	125021	201553	110918	50755.2	25323.4	126357	32313.9	154432	11601.4	60256.6	17822.2	1.45954e+06	145878	131993	44469.5	82291.8	84488.3	594780	294511	115524	0.664516	0.76897	0.871408	0.187615
DG(18:0_20:4)	DG(38:4)+NH4	DG	(18:0_20:4)	(18:0)	(20:4)	0	662.572	C41 H76 O5 N1	1.44565e+07	2.50459e+07	8.82919e+06	1.07154e+07	1.41272e+07	7.90064e+06	1.30503e+07	7.35904e+06	9.24498e+06	8.839e+06	1.29714e+07	9.04946e+06	1.20494e+07	8.91507e+06	1.37851e+07	9.27333e+06	1.0849e+07	1.05281e+07	2.81851e+07	1.10954e+07	1.25893e+07	9.85813e+06	1.6498e+07	1.40353e+07	1.08228e+07	1.0449e+07	2.74926e+07	1.25717e+07	1.59694e+07	2.236e+07	2.18464e+07	1.15954	0.536382	1.22368	0.393402
DG(39:2e)	DG(39:2e)+K	DG	(39:2e)	(39:2e)	0	0	687.569	C42 H80 O4 K1	1.27408e+06	1.33483e+06	1.02376e+06	538112	684560	1.01483e+06	1.66918e+06	1.01584e+06	1.10665e+06	819738	1.33724e+06	2.01436e+06	1.32836e+06	986937	861660	1.72399e+06	824354	597744	847443	1.06946e+06	999123	1.38387e+06	1.00914e+06	2.02997e+06	1.1868e+06	811401	1.03077e+06	1.16574e+06	1.15573e+06	834135	1.53166e+06	0.942665	0.924608	1.12891	0.871723
DG(18:1_22:6)	DG(40:7)+NH4	DG	(18:1_22:6)	(18:1)	(22:6)	0	684.556	C43 H74 O5 N1	1.78832e+06	3.00181e+06	232146	371336	511723	410043	2.09114e+06	435085	394702	184541	517100	529571	1.35931e+06	470000	498245	1.70898e+06	878984	592785	768371	499214	816654	533330	605925	621957	1.68916e+06	701673	209243	1.95813e+06	441836	46506.9	3.15813e+06	1.29686	0.749296	1.3712	0.952588
DG(10:0_18:2)	DG(28:2)+NH4	DG	(10:0_18:2)	(10:0)	(18:2)	0	526.447	C31 H60 O5 N1	88883.5	1.01437e+06	244147	48356.5	1.36024e+06	536266	108860	7163.95	70594.5	683862	433239	441163	567443	529101	80064.8	3317.77	120676	83804.8	360195	19477.4	106960	57538.1	1.87446e+06	651938	29055.4	20070.5	226526	82944.5	1.02429e+06	209860	551460	0.33605	0.803568	0.859563	0.325869
DG(36:3e)	DG(36:3e)+Na	DG	(36:3e)	(36:3e)	0	0	627.532	C39 H72 O4 Na1	3.2253e+07	3.80687e+07	2.5169e+07	2.80396e+07	3.47942e+07	2.70525e+07	2.6144e+07	2.75839e+07	2.41225e+07	2.53226e+07	2.42983e+07	2.94134e+07	2.86088e+07	1.98771e+07	2.38566e+07	2.76189e+07	2.80344e+07	2.97161e+07	2.31853e+07	2.01743e+07	2.39707e+07	2.00234e+07	3.02705e+07	3.16932e+07	3.52872e+07	2.29647e+07	2.59297e+07	3.20274e+07	2.9261e+07	2.57647e+07	3.24287e+07	0.944233	0.131299	1.04356	0.69692
DG(38:7e)	DG(38:7e)+H	DG	(38:7e)	(38:7e)	0	0	625.519	C41 H69 O4	2.37097e+06	2.19834e+06	1.86517e+06	1.94988e+06	2.55579e+06	1.6051e+06	1.75408e+06	1.99025e+06	1.5528e+06	2.20142e+06	1.97794e+06	1.67927e+06	1.83084e+06	1.4376e+06	1.86806e+06	2.04866e+06	1.78132e+06	1.99071e+06	1.52672e+06	1.279e+06	1.47535e+06	1.3045e+06	2.42474e+06	1.86328e+06	1.97295e+06	1.71427e+06	2.08152e+06	1.8144e+06	1.7647e+06	1.51624e+06	2.10284e+06	0.919638	0.112846	0.930517	0.254714
DG(28:0e)	DG(28:0e)+Na	DG	(28:0e)	(28:0e)	0	0	521.454	C31 H62 O4 Na1	372029	1.04579e+06	661430	239943	1.79297e+06	1.00236e+06	450128	409978	153854	851348	1.27243e+06	751378	957208	722156	533936	260519	626610	746788	484911	176768	339717	229036	2.49722e+06	1.00972e+06	764957	366857	760358	735918	1.1257e+06	470665	495070	0.821447	0.843101	1.11262	0.546393
DG(16:0_17:0)	DG(33:0)+NH4	DG	(16:0_17:0)	(16:0)	(17:0)	0	600.556	C36 H74 O5 N1	1.74128e+06	3.065e+06	2.22699e+06	879686	2.35348e+06	1.82673e+06	2.73954e+06	2.20139e+06	1.21901e+06	1.32017e+06	3.93783e+06	2.11401e+06	1.6075e+06	1.74112e+06	3.07741e+06	2.43721e+06	2.29073e+06	2.24725e+06	2.62013e+06	1.966e+06	2.7982e+06	1.7976e+06	2.81202e+06	2.23601e+06	1.56623e+06	1.97517e+06	2.41716e+06	1.8973e+06	2.43731e+06	2.22736e+06	2.18967e+06	1.05158	0.531501	0.983241	0.947775
DG(36:5e)	DG(36:5e)+H	DG	(36:5e)	(36:5e)	0	0	601.519	C39 H69 O4	1.15089e+06	1.24524e+06	1.38837e+06	782698	2.35563e+06	1.13275e+06	1.92022e+06	1.40368e+06	1.33936e+06	1.2068e+06	2.55688e+06	953015	1.2272e+06	1.04072e+06	1.98602e+06	1.02398e+06	1.30777e+06	1.93545e+06	955949	717570	1.32905e+06	611578	2.68783e+06	917944	986272	931216	2.07513e+06	1.21971e+06	1.42398e+06	888212	846018	0.877473	0.419359	0.792036	0.3837
DG(32:4e)	DG(32:4e)+H	DG	(32:4e)	(32:4e)	0	0	547.472	C35 H63 O4	36195.2	441569	205486	180790	626626	279975	463861	149900	64393.9	201630	365344	149203	298193	178149	132405	204238	146913	245556	183970	77640.3	83283.8	130734	701213	301393	174548	219326	623970	258696	536897	150420	112528	0.889475	0.557701	0.783379	0.823442
DG(37:0)	DG(37:0)+NH4	DG	(37:0)	(37:0)	0	0	656.619	C40 H82 O5 N1	723823	951189	712188	303481	614472	460266	1.38464e+06	942024	430472	395115	1.14884e+06	933898	435725	471567	1.13009e+06	1.01955e+06	947448	1.14569e+06	825197	782187	1.17996e+06	717073	690979	748717	640419	712806	950835	753447	598555	931078	639219	1.11934	0.539111	1.00087	0.948485
DG(52:0)	DG(52:0)+K	DG	(52:0)	(52:0)	0	0	887.783	C55 H108 O5 K1	6.28907e+06	6.01948e+06	8.02647e+06	5.30777e+06	5.87417e+06	5.78171e+06	3.01551e+06	5.27322e+06	2.67564e+06	6.92623e+06	5.88091e+06	3.84308e+06	6.03885e+06	3.8088e+06	4.65769e+06	2.35777e+06	5.42229e+06	1.0048e+07	3.39661e+06	4.50331e+06	3.72357e+06	4.79871e+06	8.55175e+06	4.56987e+06	9.63372e+06	7.37862e+06	5.15273e+06	7.32464e+06	5.85458e+06	6.32438e+06	8.2291e+06	0.791665	0.706744	1.24692	0.208802
DG(18:0_18:0)	DG(36:0)+NH4	DG	(18:0_18:0)	(18:0)	(18:0)	0	642.603	C39 H80 O5 N1	2.19543e+07	2.95736e+07	2.19753e+07	1.06516e+07	2.18357e+07	1.52408e+07	3.3548e+07	3.82537e+07	1.55469e+07	1.3855e+07	2.92067e+07	2.70313e+07	1.43568e+07	1.85526e+07	3.51143e+07	2.99665e+07	2.63178e+07	2.90315e+07	2.77732e+07	2.27717e+07	3.10354e+07	2.4729e+07	2.12816e+07	2.53106e+07	2.22208e+07	2.76695e+07	2.57347e+07	2.13339e+07	1.7037e+07	2.83383e+07	1.91626e+07	1.17525	0.51889	1.01214	0.795539
DG(18:0_16:0)	DG(34:0)+NH4	DG	(18:0_16:0)	(18:0)	(16:0)	0	614.572	C37 H76 O5 N1	1.87037e+07	2.33561e+07	1.48307e+07	7.06839e+06	1.65395e+07	1.06981e+07	2.50043e+07	1.60723e+07	9.71503e+06	1.04985e+07	1.69449e+07	1.98489e+07	1.28455e+07	1.2586e+07	2.39062e+07	1.98061e+07	1.91346e+07	1.77626e+07	1.99863e+07	1.47021e+07	2.14508e+07	1.49246e+07	1.85449e+07	1.9117e+07	1.64324e+07	1.45425e+07	1.79614e+07	1.61722e+07	1.45801e+07	1.70631e+07	1.91715e+07	1.15485	0.334684	0.993522	0.987658
DG(36:1)	DG(36:1)+NH4	DG	(36:1)	(36:1)	0	0	640.587	C39 H78 O5 N1	1.46164e+08	1.69039e+08	1.39371e+08	1.01284e+08	1.34542e+08	1.13827e+08	1.96711e+08	183193569	1.41515e+08	1.02246e+08	2.12452e+08	2.23022e+08	1.20806e+08	1.16683e+08	2.27829e+08	2.01066e+08	2.93367e+08	1.89819e+08	1.61851e+08	1.70327e+08	1.92603e+08	1.5918e+08	1.42559e+08	1.70128e+08	1.40178e+08	1.70058e+08	1.85023e+08	1.50103e+08	128700693	1.70064e+08	129562714	1.18346	0.294078	1.077	0.552304
DG(16:1_18:3)	DG(34:4)+NH4	DG	(16:1_18:3)	(16:1)	(18:3)	0	606.509	C37 H68 O5 N1	51945.1	1.25547e+06	143953	83460.8	1.13228e+06	66510.6	86094.3	82639.9	0	112279	736997	99703.9	467481	136166	396206	40026.5	65120.8	448946	224112	177893	348242	97073.9	1.5981e+06	92247.6	97209.6	93580.9	0	583562	100953	26766.5	495948	2.16367	0.906483	1.12911	0.442787
DG(24:0e)	DG(24:0e)+Na	DG	(24:0e)	(24:0e)	0	0	465.391	C27 H54 O4 Na1	40989.7	209526	73383.9	3912.02	974685	181339	36745	0	0	127745	88057.2	15268.4	138740	91843.9	5460.82	0	30618.7	20178.8	88075.3	12393.5	27148.9	3209.34	1.08896e+06	49429.2	23330	7600.71	42085.9	34154.1	184428	87877.1	79886.4	0.505079	0.896113	0.573503	0.220874
DG(35:2e)	DG(35:2e)+H	DG	(35:2e)	(35:2e)	0	0	593.55	C38 H73 O4	466184	742864	539241	236918	409624	416180	781621	780395	360413	306488	767132	683355	333001	463953	949792	821548	612901	712550	718877	615018	839439	603463	590912	580776	585937	625388	667107	515359	439868	689689	519778	1.22129	0.216266	1.25688	0.424775
DG(16:0_16:0)	DG(32:0)+NH4	DG	(16:0_16:0)	(16:0)	(16:0)	0	586.541	C35 H72 O5 N1	7.57537e+06	2.33537e+07	7.85329e+06	2.80138e+06	1.58468e+07	7.5468e+06	9.21149e+06	6.21971e+06	4.44668e+06	6.72419e+06	1.70103e+07	6.19367e+06	9.00201e+06	6.75742e+06	9.01624e+06	7.73152e+06	7.78043e+06	8.49576e+06	1.0961e+07	6.39467e+06	8.35693e+06	6.30183e+06	1.73511e+07	8.55437e+06	7.24787e+06	7.18367e+06	8.91204e+06	8.54811e+06	9.64325e+06	6.72979e+06	1.38554e+07	1.11444	0.70198	1.08847	0.564298
DG(22:1e)	DG(22:1e)+NH4	DG	(22:1e)	(22:1e)	0	0	430.389	C25 H52 O4 N1	4.06775e+06	3.90342e+06	5.70333e+06	3.21248e+06	3.547e+06	2.36939e+06	4.315e+06	2.20669e+06	4.86415e+06	2.52023e+06	5.06005e+06	7.90771e+06	3.65994e+06	3.86073e+06	6.9153e+06	4.46353e+06	2.47919e+07	5.14366e+06	4.59195e+06	5.14644e+06	6.04403e+06	4.11095e+06	3.3439e+06	3.17732e+06	3.38984e+06	1.01452e+07	2.84954e+06	4.09209e+06	3.92248e+06	2.28453e+06	2.33941e+06	1.13603	0.270719	0.868427	0.814733
DG(28:2e)	DG(28:2e)+H	DG	(28:2e)	(28:2e)	0	0	495.441	C31 H59 O4	117550	630716	404063	81741.4	919503	886330	165720	103900	50025.2	810962	896902	369987	481547	348830	157910	95646.6	257758	274040	476134	93631.3	138879	67717	1.23955e+06	563201	441052	122354	306626	330322	1.15182e+06	667135	233337	0.687034	0.390152	0.817503	0.954708
DG(36:1e)	DG(36:1e)+NH4	DG	(36:1e)	(36:1e)	0	0	626.608	C39 H80 O4 N1	443603	592296	596439	351366	336299	331373	769253	693642	463438	472252	806078	548594	494015	492811	807336	627186	815825	664808	515524	576612	593893	635878	442137	505679	497461	671071	539362	509018	365434	478372	372495	1.1466	0.39262	1.12141	0.98086
DG(10:0_18:1)	DG(28:1)+NH4	DG	(10:0_18:1)	(10:0)	(18:1)	0	528.462	C31 H62 O5 N1	0	599687	65305.5	0	578711	273795	0	0	0	122843	286726	0	60162.1	87058	107597	23429	65289.4	0	34215.3	0	2982.75	0	613593	156724	0	0	80700.7	0	667042	83034.4	126585	1.44517	0.39509	1.23574	0.429707
DG(28:1e)	DG(28:1e)+Na	DG	(28:1e)	(28:1e)	0	0	519.438	C31 H60 O4 Na1	33309.7	215663	107677	24227.1	424047	154334	50656.5	55903.2	0	132139	295646	119881	150712	87328.9	50686.9	8875.44	132399	79866.9	99143.4	24508.1	70390.4	18643.9	740441	268717	128684	61426.9	83892.4	124566	144451	80391.4	55294.2	0.734736	0.85466	0.779109	0.393892
DG(35:1)	DG(35:1)+NH4	DG	(35:1)	(35:1)	0	0	626.572	C38 H76 O5 N1	9.59426e+06	9.96553e+06	1.02296e+07	5.61945e+06	7.51524e+06	6.49973e+06	1.18172e+07	1.21291e+07	9.65956e+06	6.10121e+06	1.30747e+07	1.36773e+07	6.90946e+06	7.51199e+06	1.60232e+07	1.20833e+07	1.84665e+07	1.15907e+07	1.08772e+07	1.17738e+07	1.50834e+07	8.1787e+06	9.6378e+06	1.12904e+07	9.08335e+06	1.233e+07	1.07609e+07	1.01474e+07	8.47871e+06	1.10809e+07	6.60754e+06	1.16591	0.173997	1.05765	0.447479
DG(15:0_16:0)	DG(31:0)+NH4	DG	(15:0_16:0)	(15:0)	(16:0)	0	572.525	C34 H70 O5 N1	950014	1.9459e+06	1.16491e+06	636853	1.47914e+06	1.23021e+06	1.23519e+06	1.11899e+06	723269	1.19517e+06	3.8159e+06	865486	1.03869e+06	1.44638e+06	1.63655e+06	1.27209e+06	960035	1.0052e+06	1.44056e+06	988801	1.11444e+06	841101	2.1859e+06	1.11757e+06	964746	1.04576e+06	1.43223e+06	1.17153e+06	2.00412e+06	1.14811e+06	1.15755e+06	0.945736	0.547989	0.940941	0.835338
DG(34:3e)	DG(34:3e)+Na	DG	(34:3e)	(34:3e)	0	0	599.501	C37 H68 O4 Na1	5.63382e+06	7.65345e+06	4.58964e+06	5.408e+06	6.05269e+06	4.40515e+06	3.24566e+06	5.54073e+06	4.09941e+06	5.29725e+06	4.65616e+06	4.69898e+06	5.84909e+06	3.81534e+06	5.34298e+06	4.49285e+06	5.0084e+06	5.33176e+06	4.07838e+06	3.54914e+06	4.52686e+06	3.31303e+06	6.50063e+06	5.28889e+06	5.4082e+06	4.80492e+06	5.13213e+06	6.16485e+06	5.32958e+06	4.59535e+06	5.03503e+06	0.953885	0.474091	0.948988	0.8975
DG(38:6e)	DG(38:6e)+H	DG	(38:6e)	(38:6e)	0	0	627.535	C41 H71 O4	866227	1.57796e+06	839325	1.16885e+06	887662	1.07936e+06	683963	1.33481e+06	1.02416e+06	1.21262e+06	1.01343e+06	971539	857577	934412	965668	869699	1.13004e+06	1.00649e+06	1.27245e+06	1.00841e+06	1.08506e+06	1.0638e+06	646288	1.07306e+06	1.10607e+06	1.04789e+06	917442	1.63128e+06	1.17112e+06	1.09248e+06	801050	0.988867	0.520559	1.23074	0.453932
DG(16:0_12:0)	DG(28:0)+NH4	DG	(16:0_12:0)	(16:0)	(12:0)	0	530.478	C31 H64 O5 N1	0	1.03893e+06	377155	56640.1	758475	587046	146547	86467.7	0	304591	1.55423e+06	205389	242630	238864	370088	124766	177573	169407	404589	145291	293269	67414	1.15493e+06	757598	178771	104121	224945	100054	1.07964e+06	256166	261380	0.944144	0.505174	0.596426	0.522678
DG(32:2e)	DG(32:2e)+H	DG	(32:2e)	(32:2e)	0	0	551.503	C35 H67 O4	4.63228e+06	9.82472e+06	4.01118e+06	1.94859e+06	9.0877e+06	4.28178e+06	5.50595e+06	4.10944e+06	2.94229e+06	4.23264e+06	8.6788e+06	3.50471e+06	5.30394e+06	4.29106e+06	5.48064e+06	4.12017e+06	3.65485e+06	4.51607e+06	5.92142e+06	4.0873e+06	4.52994e+06	3.6423e+06	1.04297e+07	4.39976e+06	4.06548e+06	4.00173e+06	5.46294e+06	6.31437e+06	5.64404e+06	4.31079e+06	6.72601e+06	1.04714	0.79568	1.17932	0.766003
DG(15:0_16:1)	DG(31:1)+NH4	DG	(15:0_16:1)	(15:0)	(16:1)	0	570.509	C34 H68 O5 N1	558465	764712	556159	431325	738130	843722	505446	633141	406384	787854	2.78751e+06	355202	651265	1.07139e+06	939934	676136	325739	467113	637932	377589	505898	330114	1.18749e+06	597497	636237	402094	948822	933897	865773	369148	487255	1.03678	0.419058	1.13926	0.805385
GM3(d34:1+O)	GM3(d34:1+O)+H	GM3	(d34:1+O)	(d34:1+O)	0	0	1169.72	C57 H105 O22 N2	168166	120522	98993.7	142079	189610	152116	120551	146951	87799.1	116488	205704	204671	102627	120668	128850	170919	135957	157986	136728	123337	119320	117396	199420	199918	178301	141204	96183.4	89899.6	201326	156325	172375	0.916191	0.71435	1.10026	0.616219
GM3(t40:0)	GM3(t40:0)+H-H2O	GM3	(t40:0)	(t40:0)	0	0	1237.81	C63 H117 O21 N2	604810	886308	500784	369717	691091	503600	590987	442343	859315	463301	945669	620035	782421	406827	407779	592146	769684	622087	427415	635361	682177	612698	650085	805953	556753	344835	388536	757702	671326	674118	702571	1.05156	0.918373	1.13594	0.948482
GM3(d40:1)	GM3(d40:1)+H	GM3	(d40:1)	(d40:1)	0	0	1237.81	C63 H117 O21 N2	604730	886322	501828	369700	697294	503506	590930	443050	859313	463146	956883	625785	771334	419492	407784	588639	779797	624098	427365	628628	672986	612700	652311	793635	556735	339682	388435	758503	684464	669440	702933	1.04773	0.877289	1.13286	0.946083
GM3(d42:2)	GM3(d42:2)+H	GM3	(d42:2)	(d42:2)	0	0	1263.83	C65 H119 O21 N2	574768	762750	506354	392998	638208	575786	737920	503154	1.22039e+06	424792	797782	584520	741439	495399	497130	606603	893361	481025	633373	558892	949936	487028	693449	756492	522344	511483	509747	751158	862359	678899	654655	1.06866	0.905965	1.13698	0.595688
GM3(d32:1)	GM3(d32:1)+H	GM3	(d32:1)	(d32:1)	0	0	1125.69	C55 H101 O21 N2	156947	195307	185079	162188	187176	121930	115771	167940	95837.1	195759	172463	170749	167644	124516	150275	138230	91115.8	147777	126288	168985	99311	177235	191369	153668	155686	130125	172299	153987	103835	82801.3	172413	0.880016	0.162662	0.949434	0.256634
GM3(d36:1)	GM3(d36:1)+H	GM3	(d36:1)	(d36:1)	0	0	1181.75	C59 H109 O21 N2	895607	1.42758e+06	990411	853231	502772	666925	827039	932236	758107	1.10996e+06	1.10968e+06	838031	1.18699e+06	850648	817401	949131	875851	915925	882094	682825	893289	802383	598738	784698	899346	1.04893e+06	948469	1.14843e+06	793215	591229	924543	0.987226	0.545475	1.08358	0.767967
GM3(d34:1)	GM3(d34:1)+H	GM3	(d34:1)	(d34:1)	0	0	1153.72	C57 H105 O21 N2	2.08461e+06	1.86901e+06	1.58897e+06	1.51062e+06	2.00329e+06	1.97072e+06	1.67516e+06	1.76895e+06	2.16396e+06	2.12608e+06	2.0125e+06	1.83095e+06	1.84192e+06	1.52192e+06	1.96375e+06	1.83572e+06	1.90223e+06	1.65098e+06	1.43192e+06	1.71007e+06	1.86278e+06	1.73977e+06	2.0517e+06	2.03525e+06	1.66966e+06	1.70948e+06	1.65331e+06	1.88706e+06	2.30422e+06	1.62604e+06	1.97517e+06	0.957787	0.27936	0.914645	0.891915
Hex1Cer(d18:1_16:0)	Hex1Cer(d34:1)+H	Hex1Cer	(d18:1_16:0)	(d18:1)	(16:0)	0	700.572	C40 H78 O8 N1	5.55854e+06	5.64283e+06	7.08371e+06	7.85331e+06	5.58735e+06	4.5211e+06	5.20864e+06	8.95378e+06	6.32524e+06	7.12956e+06	6.00982e+06	6.27444e+06	4.8676e+06	5.4189e+06	8.16918e+06	4.9763e+06	6.1188e+06	4.84199e+06	5.30966e+06	6.20058e+06	6.29744e+06	5.99578e+06	5.59393e+06	6.81056e+06	5.59782e+06	5.62731e+06	7.22379e+06	5.41691e+06	5.0886e+06	4.73172e+06	6.00525e+06	0.943461	0.225895	1.00187	0.543661
Hex1Cer(d34:1)	Hex1Cer(d34:1)+H-H2O	Hex1Cer	(d18:1_16:0)	(d18:1)	(16:0)	0	682.562	C40 H76 O7 N1	566314	389085	597902	599312	490240	373579	563947	713296	581604	644579	533213	580050	565425	410967	864895	417365	464977	478826	444866	440356	571532	403570	306344	672299	411627	474289	648783	381971	417933	400980	528671	0.793677	0.318731	0.741087	0.323203
Hex1Cer(t18:0_16:1)	Hex1Cer(t34:1)+H-H2O	Hex1Cer	(t18:0_16:1)	(t18:0)	(16:1)	0	698.557	C40 H76 O8 N1	546200	804200	547542	430873	580008	541188	440567	515703	624238	640453	633965	572537	633127	513307	491633	474199	807013	557031	540913	625992	716925	453570	524212	499733	439463	553525	545996	512538	659105	472493	618527	0.950937	0.938324	0.999626	0.821785
Hex1Cer(d16:1_16:0)	Hex1Cer(d32:1)+H	Hex1Cer	(d16:1_16:0)	(d16:1)	(16:0)	0	672.541	C38 H74 O8 N1	511080	588798	574005	501517	570070	276218	395021	592777	247259	681873	549059	459198	501010	461908	565783	474473	266742	454470	440931	436338	288181	493354	670123	452301	501145	481713	526015	554117	338453	292071	565446	0.864395	0.368604	0.980562	0.654071
Hex1Cer(t18:0_16:0+O)	Hex1Cer(t34:0+O)+H	Hex1Cer	(t18:0_16:0+O)	(t18:0)	(16:0+O)	0	734.578	C40 H80 O10 N1	7.3993e+07	9.26678e+06	4.96116e+07	4.10693e+07	1.14453e+07	4.1068e+07	2.14019e+07	4.55214e+07	7.05803e+06	8.66181e+06	6.54935e+06	3.29067e+07	6.98614e+06	3.04173e+07	4.89824e+06	2.33915e+07	2.10055e+07	7.59023e+06	1.20973e+07	4.77723e+06	1.60302e+07	3.14668e+06	4.0693e+07	2.55399e+07	7.72308e+06	1.29083e+07	2.4031e+07	7.63147e+06	6.80116e+06	5.18281e+06	3.11825e+07	0.51792	0.165883	0.188056	0.0740233
Hex1Cer(d18:1_23:0)	Hex1Cer(d41:1)+H	Hex1Cer	(d18:1_23:0)	(d18:1)	(23:0)	0	798.682	C47 H92 O8 N1	2.34101e+06	3.24953e+06	3.20236e+06	2.91402e+06	2.23169e+06	1.23242e+06	3.07355e+06	3.16817e+06	1.89706e+06	2.65086e+06	2.51573e+06	3.02021e+06	2.80529e+06	2.60733e+06	2.93104e+06	3.52435e+06	2.14564e+06	2.07943e+06	2.61027e+06	1.83151e+06	2.15654e+06	2.48624e+06	2.89808e+06	2.89031e+06	2.95937e+06	2.79008e+06	2.8666e+06	3.02124e+06	1.24929e+06	1.08953e+06	2.486e+06	0.937595	0.805005	0.957467	0.239113
Hex1Cer(d18:1_16:0+O)	Hex1Cer(d34:1+O)+H	Hex1Cer	(d18:1_16:0+O)	(d18:1)	(16:0+O)	0	716.567	C40 H78 O9 N1	1.10045e+06	1.1487e+06	822388	622554	867182	1.00673e+06	691926	728626	1.05868e+06	849618	1.06178e+06	669403	1.04318e+06	789931	678723	851151	1.13164e+06	925822	732564	854457	1.05896e+06	904620	927001	680473	804412	783382	754359	938056	1.03072e+06	860421	1.01307e+06	1.02463	0.934711	0.992204	0.922572
Hex1Cer(d18:1_16:1)	Hex1Cer(d34:2)+H	Hex1Cer	(d18:1_16:1)	(d18:1)	(16:1)	0	698.557	C40 H76 O8 N1	367154	380797	273039	211117	271892	305194	208540	233414	314259	293639	332346	216496	327857	252793	209722	258769	379946	300477	244376	285845	353904	290961	264424	215333	264256	244791	237017	317731	324756	283310	316021	0.971042	0.91849	1.03762	0.91119
Hex1Cer(d42:1)	Hex1Cer(d42:1)+H-H2O	Hex1Cer	(d42:1)	(d42:1)	0	0	794.687	C48 H92 O7 N1	659509	1.03868e+06	836715	685444	819468	637302	732453	710370	775392	772789	843514	780995	1.01027e+06	668390	1.01274e+06	756480	789478	741741	755069	791969	614482	850848	1.03953e+06	737968	757921	764938	739807	764379	630612	431798	686048	0.998564	0.468262	1.01004	0.144997
Hex1Cer(t18:0_24:0)	Hex1Cer(t42:0)+H-2H2O	Hex1Cer	(t18:0_24:0)	(t18:0)	(24:0)	0	794.687	C48 H92 O7 N1	659803	1.03937e+06	836567	685818	795456	699066	732452	748035	775222	772823	843858	781028	1.0108e+06	660293	945906	755897	789733	741064	754844	791640	614529	851271	1.04126e+06	738031	757303	764743	769344	764212	632740	431689	686583	0.99844	0.609488	1.03393	0.159214
Hex2Cer(d34:1)	Hex2Cer(d34:1)+H-H2O	Hex2Cer	(d18:1_16:0)	(d18:1)	(16:0)	0	844.614	C46 H86 O12 N1	1.64859e+06	1.67125e+06	1.2607e+06	1.96698e+06	1.81202e+06	1.34799e+06	1.89393e+06	2.10236e+06	1.2296e+06	1.12925e+06	1.64665e+06	1.9781e+06	1.29638e+06	1.28864e+06	1.79529e+06	1.27268e+06	1.36905e+06	1.30522e+06	1.44486e+06	1.65672e+06	1.33805e+06	1.49522e+06	2.23211e+06	2.61895e+06	1.59372e+06	1.52481e+06	1.08791e+06	1.25671e+06	1.84457e+06	1.52476e+06	2.25496e+06	0.847604	0.735027	0.912374	0.585841
Hex2Cer(d18:1_16:0)	Hex2Cer(d34:1)+H	Hex2Cer	(d18:1_16:0)	(d18:1)	(16:0)	0	862.625	C46 H88 O13 N1	4.87934e+07	4.53422e+07	3.47066e+07	5.36696e+07	5.47133e+07	4.0576e+07	5.29135e+07	5.7522e+07	4.0369e+07	3.08207e+07	4.89053e+07	5.45315e+07	3.69884e+07	3.70219e+07	4.86876e+07	4.13384e+07	3.68006e+07	3.59665e+07	4.14369e+07	4.83884e+07	3.74295e+07	4.29054e+07	5.94659e+07	6.91068e+07	4.65924e+07	4.66197e+07	3.1552e+07	3.87406e+07	5.1869e+07	4.25387e+07	6.59829e+07	0.847252	0.517332	0.954893	0.767221
Hex2Cer(d18:1_19:0+O)	Hex2Cer(d37:1+O)+H	Hex2Cer	(d18:1_19:0+O)	(d18:1)	(19:0+O)	0	920.667	C49 H94 O14 N1	313507	215865	280088	566063	181079	311946	423489	590869	315643	283368	222184	439575	212458	256687	544179	209200	266930	236788	293388	402511	338988	234916	144888	691425	193144	264491	295630	258571	450730	386774	413459	0.837181	0.618625	0.947697	0.952489
Hex2Cer(d18:1_24:1)	Hex2Cer(d42:2)+H	Hex2Cer	(d18:1_24:1)	(d18:1)	(24:1)	0	972.735	C54 H102 O13 N1	1.57903e+07	1.37062e+07	6.40329e+06	1.17387e+07	1.92423e+07	1.27439e+07	1.91445e+07	1.15451e+07	1.46559e+07	5.53594e+06	1.39067e+07	1.45883e+07	1.0372e+07	1.71462e+07	9.85319e+06	1.25139e+07	1.25142e+07	8.88754e+06	2.01643e+07	1.99185e+07	1.40987e+07	1.69886e+07	1.99063e+07	2.66417e+07	1.62596e+07	1.98637e+07	6.56791e+06	9.3401e+06	1.63713e+07	1.39324e+07	2.10787e+07	1.12583	0.189895	1.1863	0.580544
Hex2Cer(d18:2_16:0)	Hex2Cer(d34:2)+H	Hex2Cer	(d18:2_16:0)	(d18:2)	(16:0)	0	860.609	C46 H86 O13 N1	1.82771e+06	1.82412e+06	1.49116e+06	1.97886e+06	2.41331e+06	1.55893e+06	1.73598e+06	2.31915e+06	1.29315e+06	1.3692e+06	2.00006e+06	2.04003e+06	1.80243e+06	1.61486e+06	1.98466e+06	1.76671e+06	1.17349e+06	1.58112e+06	1.60115e+06	2.27831e+06	1.24961e+06	2.44823e+06	2.66918e+06	2.2026e+06	2.09596e+06	1.78668e+06	1.18605e+06	1.75196e+06	1.90308e+06	1.59122e+06	2.18208e+06	0.977359	0.795035	0.979474	0.717861
Hex2Cer(d42:2)	Hex2Cer(d42:2)+H-H2O	Hex2Cer	(d18:1_24:1)	(d18:1)	(24:1)	0	954.724	C54 H100 O12 N1	535375	378307	259336	439393	708584	379097	768298	372246	553656	214538	471127	445998	404352	712924	288590	343693	423699	267809	724784	692398	498311	658527	701468	943496	520900	699783	229781	285124	558647	382972	767116	1.30658	0.230196	1.1855	0.956082
Hex2Cer(d18:1_24:2)	Hex2Cer(d42:3)+H	Hex2Cer	(d18:1_24:2)	(d18:1)	(24:2)	0	970.719	C54 H100 O13 N1	2.48031e+06	2.00198e+06	1.1417e+06	1.90324e+06	3.19681e+06	2.25877e+06	2.53398e+06	1.63483e+06	2.17914e+06	753809	1.97714e+06	2.19854e+06	1.59326e+06	2.9304e+06	1.73393e+06	1.54606e+06	1.83502e+06	1.23562e+06	3.19536e+06	2.81245e+06	1.92721e+06	2.31848e+06	3.49887e+06	3.51415e+06	2.25144e+06	3.04166e+06	1.05784e+06	1.37764e+06	2.95976e+06	2.24205e+06	3.70622e+06	1.01545	0.309422	0.996756	0.549039
Hex2Cer(d18:1_16:0+O)	Hex2Cer(d34:1+O)+H	Hex2Cer	(d18:1_16:0+O)	(d18:1)	(16:0+O)	0	878.62	C46 H88 O14 N1	457301	460692	381676	332650	620416	669318	712396	570908	719896	370785	845897	781752	525973	494177	467869	437105	604914	547464	588319	515560	686338	635346	706210	821489	453710	542157	392182	387870	970337	612372	604854	0.953379	0.795456	1.17683	0.433233
Hex2Cer(d18:1_22:0)	Hex2Cer(d40:1)+H	Hex2Cer	(d18:1_22:0)	(d18:1)	(22:0)	0	946.719	C52 H100 O13 N1	4.60617e+06	4.20025e+06	1.95611e+06	2.9701e+06	4.23789e+06	2.89367e+06	4.24259e+06	2.60007e+06	3.85203e+06	1.97193e+06	4.15196e+06	3.28544e+06	3.55207e+06	6.444e+06	2.62448e+06	3.11149e+06	2.9429e+06	2.54843e+06	6.33402e+06	5.4915e+06	2.92534e+06	5.44336e+06	3.98825e+06	5.92363e+06	4.07256e+06	5.90532e+06	1.97693e+06	3.22747e+06	4.33303e+06	4.02824e+06	6.47487e+06	1.05644	0.107725	0.969599	0.114995
Hex2Cer(d17:1_16:0)	Hex2Cer(d33:1)+H	Hex2Cer	(d17:1_16:0)	(d17:1)	(16:0)	0	848.609	C45 H86 O13 N1	1.11564e+06	829638	809742	1.08456e+06	1.23755e+06	670817	786668	1.16022e+06	409158	906618	901020	1.12358e+06	930328	612672	1.18643e+06	758006	343352	737731	728127	1.00545e+06	341431	1.03032e+06	1.12954e+06	1.12904e+06	878058	844166	727301	751094	775389	730684	1.14605e+06	0.934	0.342381	0.93461	0.385247
Hex2Cer(d16:1_24:1)	Hex2Cer(d40:2)+H	Hex2Cer	(d16:1_24:1)	(d16:1)	(24:1)	0	944.703	C52 H98 O13 N1	1.05336e+06	883549	585810	721570	948421	629183	1.06342e+06	634112	706445	428308	645467	799968	726461	1.18182e+06	594922	777299	547223	491964	1.51362e+06	1.27669e+06	637564	1.0908e+06	901321	1.31221e+06	975265	1.36022e+06	432061	612594	880377	617593	1.65773e+06	1.17549	0.148658	0.99641	0.454046
Hex2Cer(d18:1_20:0)	Hex2Cer(d38:1)+H	Hex2Cer	(d18:1_20:0)	(d18:1)	(20:0)	0	918.688	C50 H96 O13 N1	459303	486472	258262	235545	592162	297476	426798	272047	344129	249565	395622	430516	622786	608640	314058	279582	232206	206333	737421	542007	308599	561499	411735	709675	395229	538178	161966	347621	371580	301985	834209	1.28927	0.141878	0.870622	0.724304
Hex2Cer(d18:1_26:0)	Hex2Cer(d44:1)+H	Hex2Cer	(d18:1_26:0)	(d18:1)	(26:0)	0	1002.78	C56 H108 O13 N1	268036	154888	74311	35506	59385.5	62426.3	153566	34627.8	138569	49912.2	36666.2	114013	127809	1.15766e+06	30365.7	77832.5	84802.3	39460.2	1.19351e+06	518377	84817.1	420444	39580.7	87397	253026	1.14828e+06	89601.5	93632.2	89915.2	97196.9	318454	1.25945	0.0886782	1.30798	0.228937
Hex2Cer(d18:1_26:1)	Hex2Cer(d44:2)+H	Hex2Cer	(d18:1_26:1)	(d18:1)	(26:1)	0	1000.77	C56 H106 O13 N1	613436	352896	146518	184829	347222	149418	515672	239534	312982	204483	319500	292846	258698	1.19419e+06	213960	384999	313660	147757	1.18177e+06	818705	381768	723218	375772	420685	487976	1.17498e+06	202352	228536	337303	271087	704700	1.26565	0.0440801	0.971434	0.229091
Hex2Cer(d18:1_24:0)	Hex2Cer(d42:1)+H	Hex2Cer	(d18:1_24:0)	(d18:1)	(24:0)	0	974.75	C54 H104 O13 N1	6.92603e+06	5.35192e+06	3.10809e+06	3.71128e+06	4.70731e+06	5.15512e+06	5.32083e+06	3.52877e+06	5.16042e+06	3.36624e+06	5.19645e+06	4.20546e+06	4.07293e+06	1.58684e+07	3.30052e+06	3.85648e+06	3.79039e+06	2.65926e+06	1.65852e+07	1.15963e+07	4.33338e+06	1.14751e+07	5.89104e+06	7.12095e+06	6.3495e+06	1.86602e+07	3.39144e+06	4.41584e+06	6.14426e+06	5.54255e+06	1.01039e+07	1.0367	0.07717	1.19188	0.167971
Hex3Cer(d18:1_24:1)	Hex3Cer(d42:2)+H	Hex3Cer	(d18:1_24:1)	(d18:1)	(24:1)	0	1134.79	C60 H112 O18 N1	4.73777e+06	1.42545e+06	2.58832e+06	1.1971e+06	1.3784e+06	3.72611e+06	3.44482e+06	1.85365e+06	1.38107e+06	2.46297e+06	2.73746e+06	2.05875e+06	1.71126e+06	1.21118e+06	892593	3.55594e+06	1.22886e+06	2.66128e+06	1.10874e+06	1.03154e+06	1.06313e+06	1.12861e+06	1.33311e+06	2.41263e+06	4.76995e+06	1.2729e+06	2.41885e+06	1.25563e+06	4.35815e+06	3.804e+06	4.81493e+06	0.539625	0.0696388	1.46968	0.226225
Hex3Cer(d18:2_24:1)	Hex3Cer(d42:3)+H	Hex3Cer	(d18:2_24:1)	(d18:2)	(24:1)	0	1132.77	C60 H110 O18 N1	895253	221943	377699	236212	85309.3	581927	504926	84338	115626	407504	344489	333197	237560	102181	158370	545306	0	293481	138221	92998.4	59117.2	0	405182	463802	562632	48962.5	323129	158618	674187	628239	840815	0.437651	0.0913329	1.48963	0.703071
Hex3Cer(d18:1_24:0)	Hex3Cer(d42:1)+H	Hex3Cer	(d18:1_24:0)	(d18:1)	(24:0)	0	1136.8	C60 H114 O18 N1	6.46293e+06	2.02112e+06	3.3958e+06	1.84181e+06	2.71493e+06	6.63334e+06	3.37997e+06	1.93926e+06	1.24011e+06	2.91352e+06	3.03212e+06	2.8412e+06	2.2065e+06	1.5604e+06	1.97494e+06	3.41785e+06	973751	3.215e+06	1.67991e+06	1.79235e+06	1.25222e+06	1.4977e+06	2.34537e+06	2.66045e+06	5.78614e+06	1.35941e+06	3.03698e+06	2.18677e+06	6.86004e+06	5.96501e+06	6.23617e+06	0.654643	0.0270115	1.71189	0.377147
Hex3Cer(d18:1_26:0)	Hex3Cer(d44:1)+H	Hex3Cer	(d18:1_26:0)	(d18:1)	(26:0)	0	1164.83	C62 H118 O18 N1	953891	404349	489097	221659	313991	875570	468889	304293	156076	463138	599920	333903	272322	231141	272896	518958	171475	517446	315530	210769	216454	178167	346552	356849	745769	231011	541949	328402	844778	663988	859407	0.628503	0.036818	1.41609	0.558716
Hex3Cer(d18:1_22:0)	Hex3Cer(d40:1)+H	Hex3Cer	(d18:1_22:0)	(d18:1)	(22:0)	0	1108.77	C58 H110 O18 N1	1.14569e+06	536357	1.21209e+06	521216	631318	1.31829e+06	923782	609187	262771	761348	757628	602115	745466	279810	525007	964660	382860	901645	456300	411125	321607	330391	567482	643729	1.17994e+06	267555	833565	448809	1.131e+06	1.29741e+06	1.37207e+06	0.706512	0.0223441	1.22431	0.793015
Hex3Cer(d18:1_16:0)	Hex3Cer(d34:1)+H	Hex3Cer	(d18:1_16:0)	(d18:1)	(16:0)	0	1024.68	C52 H98 O18 N1	2.64726e+06	3.17549e+06	3.04448e+06	2.68695e+06	3.15337e+06	2.99719e+06	2.81169e+06	2.96015e+06	2.36082e+06	3.03644e+06	3.0828e+06	3.36843e+06	3.10592e+06	2.14483e+06	2.55161e+06	3.17168e+06	2.46893e+06	2.88986e+06	2.35122e+06	2.59676e+06	2.40217e+06	2.51097e+06	3.29983e+06	3.26329e+06	2.48876e+06	2.38666e+06	2.87383e+06	2.70376e+06	3.43201e+06	2.5745e+06	2.56397e+06	0.853279	0.137878	0.858972	0.14375
LPC(17:0)	LPC(17:0)+H	LPC	(17:0)	(17:0)	0	0	510.355	C25 H53 O7 N1 P1	1.55011e+07	1.84361e+07	1.69896e+07	1.73124e+07	1.27973e+07	1.59517e+07	1.20439e+07	2.46787e+07	4.75786e+06	1.58478e+07	1.99018e+07	1.20225e+07	1.49093e+07	1.18234e+07	1.86908e+07	1.36976e+07	7.22714e+06	1.4325e+07	1.13641e+07	1.51098e+07	9.52477e+06	2.15248e+07	1.66345e+07	1.12379e+07	1.73298e+07	9.91893e+06	1.35255e+07	1.3534e+07	1.7807e+07	1.55013e+07	1.81207e+07	0.881227	0.217608	0.971765	0.819024
LPC(17:1)	LPC(17:1)+H	LPC	(17:1)	(17:1)	0	0	508.34	C25 H51 O7 N1 P1	3.02772e+06	2.89803e+06	3.13347e+06	2.08437e+06	2.4583e+06	2.07481e+06	2.09576e+06	3.35606e+06	1.82329e+06	2.99168e+06	2.83646e+06	1.7947e+06	2.50713e+06	3.4335e+06	2.50053e+06	2.4666e+06	1.73386e+06	2.05329e+06	2.94153e+06	2.07429e+06	1.4349e+06	2.64481e+06	3.10295e+06	1.72288e+06	2.44778e+06	2.22778e+06	2.75501e+06	2.02089e+06	2.64969e+06	1.89404e+06	3.2017e+06	0.938122	0.369538	0.995721	0.730418
LPC(20:0)	LPC(20:0)+H	LPC	(20:0)	(20:0)	0	0	552.402	C28 H59 O7 N1 P1	2.69493e+06	4.31806e+06	1.72009e+06	2.26888e+06	4.79983e+06	4.08045e+06	1.99208e+06	3.29567e+06	3.71946e+06	2.17625e+06	5.24124e+06	1.88887e+06	2.61183e+06	1.73058e+06	2.52795e+06	2.01839e+06	4.5789e+06	2.76321e+06	1.63271e+06	3.14276e+06	3.13075e+06	4.82437e+06	5.19281e+06	2.12948e+06	2.15254e+06	1.79587e+06	1.3591e+06	2.07983e+06	4.54968e+06	3.33383e+06	3.11513e+06	0.897245	0.66067	0.798736	0.266912
LPC(22:3)	LPC(22:3)+H	LPC	(22:3)	(22:3)	0	0	574.387	C30 H57 O7 N1 P1	212957	404694	132075	220863	372817	327286	129256	226112	260638	165130	361913	151266	201082	126488	208578	170609	345689	244422	132821	227940	236588	342973	395570	155449	195756	202337	118466	200922	322771	283740	216608	0.976605	0.640535	0.916119	0.297189
LPC(19:0)	LPC(19:0)+H	LPC	(19:0)	(19:0)	0	0	538.387	C27 H57 O7 N1 P1	1.60786e+06	1.83387e+06	1.58975e+06	1.62255e+06	2.0964e+06	1.84487e+06	1.16297e+06	2.248e+06	877870	1.36134e+06	2.23347e+06	1.33235e+06	1.38347e+06	1.09392e+06	1.78294e+06	1.36119e+06	1.27597e+06	1.45466e+06	1.03377e+06	1.8676e+06	880507	2.25035e+06	2.67414e+06	1.22241e+06	1.76623e+06	951974	1.31122e+06	1.16331e+06	2.3501e+06	1.79342e+06	1.94677e+06	0.849632	0.373202	1.08855	0.750087
LPC(22:0)	LPC(22:0)+H	LPC	(22:0)	(22:0)	0	0	580.434	C30 H63 O7 N1 P1	547481	784137	391515	551838	946412	1.35213e+06	398712	688492	1.34253e+06	437429	1.35168e+06	547226	628302	423457	548700	446735	1.6996e+06	756899	403535	773303	1.24602e+06	1.05008e+06	1.15148e+06	542580	538514	484842	333939	484801	1.59979e+06	1.02801e+06	655771	1.1168	0.801625	0.975854	0.870026
LPC(28:0)	LPC(28:0)+H	LPC	(28:0)	(28:0)	0	0	664.528	C36 H75 O7 N1 P1	407713	888016	415709	525949	681815	690581	650225	613182	640543	478723	736676	934480	502783	446590	504321	672442	787899	541980	426904	857964	658790	925325	885318	1.01101e+06	409559	461386	373305	531275	805378	701959	605878	1.03135	0.497108	0.817063	0.450579
LPC(20:3e)	LPC(20:3e)+H	LPC	(20:3e)	(20:3e)	0	0	532.376	C28 H55 O6 N1 P1	233855	475678	250571	225206	163233	162256	139465	280626	92652.9	292922	290142	180380	262070	172477	215948	125855	133885	180248	161930	263563	95857	394229	172817	203429	256549	161744	201878	260649	185840	195387	308862	0.769102	0.280832	0.896416	0.846494
LPC(20:1e)	LPC(20:1e)+H	LPC	(20:1e)	(20:1e)	0	0	536.407	C28 H59 O6 N1 P1	247379	559285	299147	265040	356611	276589	291313	438298	250264	250850	490261	287206	340327	190677	290174	270071	265340	240358	183581	394955	192020	533976	454000	317643	229840	159943	215397	270469	335255	284832	381559	0.968412	0.524462	0.928447	0.356976
LPC(20:0e)	LPC(20:0e)+H	LPC	(20:0e)	(20:0e)	0	0	538.423	C28 H61 O6 N1 P1	544871	1.36017e+06	677886	744971	607618	587367	494286	991598	332735	762305	1.08804e+06	672449	871878	496126	720118	485866	447080	570576	484190	869246	318363	1.1268e+06	745969	693948	633718	467947	554190	790210	802261	662142	845899	0.936453	0.370603	1.08973	0.815307
LPC(20:5)	LPC(20:5)+H	LPC	(20:5)	(20:5)	0	0	542.324	C28 H49 O7 N1 P1	1.1822e+07	8.61299e+06	1.01937e+07	5.81736e+06	1.39476e+07	7.16296e+06	6.27588e+06	9.32345e+06	5.9268e+06	1.00042e+07	1.2624e+07	5.91777e+06	1.08376e+07	1.1968e+07	6.70584e+06	6.07532e+06	7.91289e+06	6.95623e+06	9.92447e+06	7.18705e+06	5.35299e+06	1.10073e+07	1.82566e+07	4.8764e+06	8.36093e+06	6.38567e+06	8.4515e+06	7.41768e+06	7.8045e+06	5.6545e+06	1.14014e+07	0.841858	0.960099	0.906131	0.417102
LPC(18:0e)	LPC(18:0e)+H	LPC	(18:0e)	(18:0e)	0	0	510.392	C26 H57 O6 N1 P1	3.29254e+06	6.41601e+06	3.636e+06	3.2338e+06	2.53057e+06	2.54914e+06	2.72332e+06	4.85957e+06	1.89079e+06	3.84057e+06	4.61109e+06	2.77756e+06	3.78873e+06	2.90931e+06	3.5266e+06	2.51298e+06	2.1382e+06	2.7561e+06	2.86647e+06	4.61313e+06	1.63833e+06	6.2053e+06	3.29168e+06	2.7305e+06	3.77553e+06	2.49629e+06	3.14684e+06	3.59531e+06	3.0567e+06	2.67884e+06	4.93633e+06	0.884995	0.481768	0.973109	0.893073
LPC(18:2)	LPC(18:2)+H	LPC	(18:2)	(18:2)	0	0	520.34	C26 H51 O7 N1 P1	4.31007e+08	3.54956e+08	5.77827e+08	3.08116e+08	5.86147e+08	4.12389e+08	2.45729e+08	4.3823e+08	2.87505e+08	5.31665e+08	5.10064e+08	2.35802e+08	4.27383e+08	5.9034e+08	295932440	2.77874e+08	3.49607e+08	2.70347e+08	4.63214e+08	3.61349e+08	2.67588e+08	5.49986e+08	7.83321e+08	2.05542e+08	2.89825e+08	284192755	4.5519e+08	2.85883e+08	4.12233e+08	3.24092e+08	4.0555e+08	0.842969	0.901869	0.785889	0.168957
LPC(18:1e)	LPC(18:1e)+H	LPC	(18:1e)	(18:1e)	0	0	508.376	C26 H55 O6 N1 P1	7.67742e+06	1.21741e+07	6.03406e+06	4.9661e+06	7.16155e+06	5.4578e+06	5.44675e+06	7.34316e+06	6.04052e+06	6.54638e+06	9.92193e+06	4.79601e+06	7.19616e+06	6.53458e+06	5.52971e+06	5.35417e+06	1.11212e+07	6.05287e+06	6.145e+06	6.89399e+06	8.09319e+06	9.96108e+06	9.66062e+06	5.38463e+06	7.63379e+06	5.31873e+06	4.72197e+06	6.04542e+06	7.09427e+06	6.07024e+06	1.08751e+07	1.06687	0.61167	1.006	0.908218
LPC(18:4)	LPC(18:4)+H	LPC	(18:4)	(18:4)	0	0	516.308	C26 H47 O7 N1 P1	232231	268767	135458	169525	297772	109416	241160	224452	94152	169115	154764	138152	252023	404167	160265	265543	97746.1	110370	357595	79659.7	114038	149942	399945	107935	174955	246329	124421	181128	113189	96101.4	244020	0.916036	0.538791	0.753366	0.177091
LPC(15:0)	LPC(15:0)+H	LPC	(15:0)	(15:0)	0	0	482.324	C23 H49 O7 N1 P1	7.08133e+06	1.10296e+07	9.34291e+06	1.07543e+07	7.92827e+06	8.37204e+06	7.4991e+06	1.4337e+07	2.70602e+06	9.91241e+06	1.52579e+07	7.81939e+06	9.18663e+06	6.3043e+06	9.76055e+06	8.59433e+06	3.93296e+06	1.18685e+07	5.81286e+06	9.66765e+06	2.62281e+06	1.4376e+07	1.05661e+07	6.81908e+06	7.62667e+06	5.63985e+06	8.63724e+06	1.01509e+07	1.06137e+07	8.53772e+06	8.49865e+06	1.00373	0.285765	1.01979	0.740249
LPC(16:2e)	LPC(16:2e)+H	LPC	(16:2e)	(16:2e)	0	0	478.329	C24 H49 O6 N1 P1	951845	1.45744e+06	859023	1.01555e+06	827593	955411	1.03392e+06	1.42821e+06	500295	858994	1.11908e+06	928853	1.11413e+06	1.16222e+06	976407	940617	1.21791e+06	948428	1.13703e+06	1.08453e+06	602747	1.33572e+06	1.49506e+06	745098	1.2815e+06	652266	850836	912260	941381	824721	1.06246e+06	1.15278	0.388167	0.954835	0.561414
LPC(18:1)	LPC(18:1)+H	LPC	(18:1)	(18:1)	0	0	522.355	C26 H53 O7 N1 P1	5.48427e+08	2.822e+08	2.48016e+08	3.88496e+08	8.27394e+08	6.15192e+08	3.87882e+08	7.61441e+08	3.78177e+08	6.61012e+08	244596504	1.67802e+08	727496035	6.69329e+08	207967627	4.45717e+08	4.45893e+08	3.47315e+08	5.99782e+08	3.742e+08	5.0249e+08	2.72488e+08	1078958820	1.49123e+08	4.38e+08	4.54976e+08	3.48756e+08	2.19233e+08	246531561	3.55238e+08	3.14704e+08	1.14842	0.810023	0.897708	0.211007
LPC(18:0)	LPC(18:0)+Na	LPC	(18:0)	(18:0)	0	0	546.353	C26 H54 O7 N1 P1 Na1	2.09684e+07	2.55762e+07	1.53882e+07	1.76968e+07	2.18881e+07	1.69026e+07	1.43758e+07	2.08506e+07	1.31831e+07	1.71058e+07	2.47645e+07	1.51975e+07	1.76423e+07	1.61638e+07	1.70578e+07	1.75352e+07	1.44992e+07	1.69808e+07	1.63575e+07	1.78375e+07	1.36974e+07	2.07602e+07	2.49105e+07	1.51989e+07	2.28617e+07	1.64966e+07	1.36618e+07	1.7203e+07	2.01391e+07	1.61407e+07	2.3128e+07	0.978048	0.278703	0.972098	0.828679
LPC(20:2)	LPC(20:2)+H	LPC	(20:2)	(20:2)	0	0	548.371	C28 H55 O7 N1 P1	2.38255e+06	3.37391e+06	2.53613e+06	1.69876e+06	2.86071e+06	2.39267e+06	1.89238e+06	2.43186e+06	2.25384e+06	2.75262e+06	2.95743e+06	1.51866e+06	2.41999e+06	2.79951e+06	1.66034e+06	1.96527e+06	2.42242e+06	1.79079e+06	2.4645e+06	1.95332e+06	2.07358e+06	2.84736e+06	3.62347e+06	1.51521e+06	1.87853e+06	1.48479e+06	1.78088e+06	1.7205e+06	2.80603e+06	2.14479e+06	2.66019e+06	0.931404	0.385062	0.785122	0.265954
LPC(24:0)	LPC(24:0)+H	LPC	(24:0)	(24:0)	0	0	608.465	C32 H67 O7 N1 P1	1.53593e+06	2.31112e+06	1.24809e+06	1.62332e+06	2.39749e+06	3.30586e+06	1.27893e+06	1.83736e+06	3.08747e+06	1.40637e+06	3.36125e+06	1.74632e+06	2.0407e+06	1.53771e+06	1.32191e+06	1.54576e+06	4.42991e+06	2.44671e+06	1.46452e+06	1.87379e+06	2.93537e+06	2.42301e+06	2.8983e+06	1.47482e+06	1.81127e+06	1.7485e+06	1.25239e+06	1.75478e+06	3.34855e+06	2.61959e+06	1.70285e+06	1.09231	0.65867	1.08099	0.732178
LPC(20:3)	LPC(20:3)+H	LPC	(20:3)	(20:3)	0	0	546.355	C28 H53 O7 N1 P1	1.20311e+07	1.4719e+07	2.19331e+07	1.62856e+07	1.95576e+07	1.66814e+07	1.05984e+07	2.66496e+07	1.15983e+07	2.16495e+07	1.92983e+07	1.262e+07	1.68027e+07	1.86729e+07	1.7677e+07	1.24362e+07	1.19889e+07	1.42756e+07	1.59238e+07	1.44401e+07	1.05466e+07	2.22629e+07	2.58256e+07	1.04659e+07	1.30615e+07	1.36398e+07	1.72437e+07	1.37573e+07	1.83178e+07	1.33182e+07	1.18059e+07	0.921038	0.540602	0.837538	0.114843
LPC(24:1)	LPC(24:1)+H	LPC	(24:1)	(24:1)	0	0	606.449	C32 H65 O7 N1 P1	296324	353496	197870	243247	387537	257852	274290	282143	346263	222401	370641	282098	340593	280602	229622	308329	487406	241150	250703	296659	374145	342468	533187	237837	341739	279999	167853	246551	381967	246127	411048	1.07222	0.118009	1.02082	0.726394
LPC(22:5)	LPC(22:5)+H	LPC	(22:5)	(22:5)	0	0	570.355	C30 H53 O7 N1 P1	2.76914e+06	3.53131e+06	3.54097e+06	2.89026e+06	3.28402e+06	2.18501e+06	2.39588e+06	4.92563e+06	1.95717e+06	3.34247e+06	3.63225e+06	2553016	3.54965e+06	3.35768e+06	3.07677e+06	2.67982e+06	1.80832e+06	2.74296e+06	2.69537e+06	2.42254e+06	1.76961e+06	3.51866e+06	4.47675e+06	2.03982e+06	3.04406e+06	2.72316e+06	2.81787e+06	3.50903e+06	2.41062e+06	1.87216e+06	2.71801e+06	0.880804	0.405833	0.942185	0.392388
LPC(20:4)	LPC(20:4)+H	LPC	(20:4)	(20:4)	0	0	544.34	C28 H51 O7 N1 P1	6.55232e+07	8.11911e+07	7.37714e+07	5.92382e+07	6.5706e+07	6.31052e+07	5.5075e+07	8.77599e+07	4.46887e+07	7.80421e+07	7.65969e+07	6.15309e+07	9.20236e+07	7.6445e+07	5.71754e+07	5.8342e+07	4.85887e+07	5.15265e+07	6.71659e+07	5.83327e+07	4.05326e+07	8.57096e+07	8.53602e+07	5.34161e+07	7.0224e+07	5.59131e+07	5.96361e+07	7.10501e+07	6.93202e+07	5.61855e+07	7.16417e+07	0.889091	0.4899	1.05795	0.81433
LPC(16:1)	LPC(16:1)+H	LPC	(16:1)	(16:1)	0	0	494.324	C24 H49 O7 N1 P1	3.32311e+07	3.1552e+07	1.66934e+07	2.39191e+07	3.88221e+07	2.10031e+07	3.44712e+07	2.01216e+07	1.53857e+07	1.98905e+07	1.99941e+07	1.66432e+07	3.35075e+07	4.23786e+07	2.52045e+07	3.46859e+07	1.91051e+07	1.79235e+07	4.02848e+07	1.64035e+07	1.58275e+07	2.34492e+07	5.04036e+07	1.78563e+07	2.37468e+07	3.29632e+07	1.40525e+07	2.49257e+07	2.26112e+07	1.83897e+07	3.15878e+07	1.18308	0.289568	0.752625	0.107691
LPC(14:0)	LPC(14:0)+H	LPC	(14:0)	(14:0)	0	0	468.308	C22 H47 O7 N1 P1	1.05393e+07	1.36608e+07	8.57295e+06	9.47811e+06	1.52164e+07	9.42254e+06	1.03412e+07	1.24275e+07	5.21915e+06	8.65078e+06	1.7688e+07	1.3053e+07	1.19389e+07	1.28545e+07	9.12429e+06	1.12096e+07	6.73054e+06	1.24618e+07	1.21573e+07	7.4169e+06	5.08702e+06	1.04211e+07	2.03893e+07	1.20626e+07	5.98469e+06	9.32106e+06	7.30069e+06	1.04317e+07	1.08628e+07	7.43182e+06	1.19812e+07	1.10862	0.840822	0.901351	0.0879041
LPC(16:1e)	LPC(16:1e)+H	LPC	(16:1e)	(16:1e)	0	0	480.345	C24 H51 O6 N1 P1	8.98199e+06	1.39255e+07	8.44433e+06	6.1346e+06	6.28901e+06	6.08188e+06	7.1971e+06	8.51113e+06	4.44339e+06	8.1478e+06	9.48819e+06	6.69263e+06	1.06921e+07	8.32512e+06	6.36548e+06	7.44743e+06	5.94029e+06	6.11955e+06	7.16473e+06	7.90206e+06	4.42885e+06	1.08552e+07	8.96859e+06	6.30873e+06	8.7087e+06	6.78835e+06	6.71475e+06	8.09241e+06	7.90729e+06	6.28138e+06	1.08811e+07	0.952249	0.605725	1.09868	0.862128
LPC(22:1)	LPC(22:1)+H	LPC	(22:1)	(22:1)	0	0	578.418	C30 H61 O7 N1 P1	262297	364387	170044	139743	260206	183477	200880	254041	245419	178666	269492	175503	257715	190211	158865	229405	303069	142673	163564	194747	229313	288549	308792	162659	222313	142734	141686	166622	231462	171492	315539	0.950169	0.776965	0.853704	0.505695
LPC(19:1)	LPC(19:1)+H	LPC	(19:1)	(19:1)	0	0	536.371	C27 H55 O7 N1 P1	596313	485717	628481	528479	338246	414185	359081	674751	236549	581854	307137	384131	300454	613578	334483	455764	325837	446913	341391	315267	226386	794059	819022	348711	407495	435024	537697	457512	350956	398548	468100	0.766864	0.802075	0.895634	0.27321
LPC(18:3)	LPC(18:3)+H	LPC	(18:3)	(18:3)	0	0	518.324	C26 H49 O7 N1 P1	2.69305e+07	2.94607e+07	1.98238e+07	2.04589e+07	3.58371e+07	1.89306e+07	1.87331e+07	2.6492e+07	1.66672e+07	2.04511e+07	2.75797e+07	1.86137e+07	2.50705e+07	2.47045e+07	1.92239e+07	2.30265e+07	2.32502e+07	2.12617e+07	2.29423e+07	1.91313e+07	1.55564e+07	2.79346e+07	4.69832e+07	1.71655e+07	2.37754e+07	1.8677e+07	1.73826e+07	2.10149e+07	2.04363e+07	1.58389e+07	28137408	1.12366	0.824774	0.998894	0.280941
LPC(26:0)	LPC(26:0)+H	LPC	(26:0)	(26:0)	0	0	636.496	C34 H71 O7 N1 P1	287428	371007	457540	586354	231272	705354	425547	736166	678096	460634	734464	541629	414436	476677	534906	461104	718200	527953	466109	622210	667508	526721	288223	596665	396823	498139	534020	565696	589947	551045	402354	1.05229	0.913448	1.2549	0.308617
LPC(16:0)	LPC(16:0)+Na	LPC	(16:0)	(16:0)	0	0	518.322	C24 H50 O7 N1 P1 Na1	2.15378e+07	2.55885e+07	1.65725e+07	1.806e+07	2.22153e+07	1.63208e+07	1.52322e+07	2.2711e+07	1.3502e+07	1.60901e+07	2.18625e+07	1.55388e+07	2.06822e+07	1.84508e+07	1.60366e+07	1.98447e+07	1.76817e+07	1.61031e+07	1.77453e+07	1.54166e+07	1.26991e+07	2.26173e+07	2.89634e+07	1.467e+07	2.09847e+07	1.5075e+07	1.43437e+07	1.84463e+07	1.74007e+07	1.39153e+07	2.28919e+07	1.02294	0.789262	0.963497	0.424249
LPC(20:4e)	LPC(20:4e)+H	LPC	(20:4e)	(20:4e)	0	0	530.361	C28 H53 O6 N1 P1	265991	428572	212721	195314	361748	199506	156679	255893	198303	256165	384550	176698	227921	224283	183374	196401	297099	261234	208860	200201	191658	332962	372572	191734	296012	171874	143279	194404	255936	284065	354336	0.924305	0.445061	1.20315	0.764565
LPC(16:0e)	LPC(16:0e)+H	LPC	(16:0e)	(16:0e)	0	0	482.361	C24 H53 O6 N1 P1	1.34779e+07	1.7248e+07	1.0753e+07	6.73757e+06	7.41239e+06	5.7983e+06	6.7518e+06	9.66792e+06	4.14751e+06	1.29477e+07	9.88479e+06	5.80182e+06	1.11173e+07	8.91797e+06	7.84361e+06	6.47963e+06	5.84618e+06	5.53405e+06	8.29572e+06	8.3984e+06	4.3187e+06	1.17666e+07	8.13448e+06	6.17762e+06	1.32026e+07	6.25264e+06	8.10212e+06	8.84024e+06	7.20736e+06	5.71471e+06	1.81806e+07	0.935469	0.0635535	1.09305	0.970351
LPC(22:4)	LPC(22:4)+H	LPC	(22:4)	(22:4)	0	0	572.371	C30 H55 O7 N1 P1	990982	2.30743e+06	1.57357e+06	1.18434e+06	1.37101e+06	1.37806e+06	891566	1.94587e+06	1.20458e+06	1.5966e+06	1.84057e+06	1.17155e+06	1.68084e+06	1.59927e+06	1.26331e+06	940422	1.20662e+06	1.20882e+06	1.16327e+06	1.3003e+06	967767	1.9659e+06	1.73789e+06	1.18035e+06	1.09931e+06	1.22626e+06	1.08599e+06	1.3525e+06	1.53372e+06	1.28763e+06	1.16126e+06	0.899263	0.388725	0.894422	0.488932
LPC(18:3e)	LPC(18:3e)+H	LPC	(18:3e)	(18:3e)	0	0	504.345	C26 H51 O6 N1 P1	692522	998665	559856	410126	463910	328234	349738	512956	225461	750427	499586	333150	553797	443846	432791	363589	315924	333889	416925	394700	223673	602979	538116	376544	765925	412171	437106	511199	372361	321026	890570	0.842374	0.076391	0.942222	0.920175
LPC(22:6)	LPC(22:6)+H	LPC	(22:6)	(22:6)	0	0	568.34	C30 H51 O7 N1 P1	1.09428e+07	1.18257e+07	6.77401e+06	9.36779e+06	9.73791e+06	8.06159e+06	2.18922e+07	1.36007e+07	9.27856e+06	6.92056e+06	8.75428e+06	5.95282e+06	1.29418e+07	1.39443e+07	9.16251e+06	2.36508e+07	9.42898e+06	6.54563e+06	9.89077e+06	1.04504e+07	7.86961e+06	1.61532e+07	1.34085e+07	5.17532e+06	1.4154e+07	1.18284e+07	5.37385e+06	1.10378e+07	8.51073e+06	5.92161e+06	1.05803e+07	1.09089	0.504782	1.08651	0.400395
LPC(20:1)	LPC(20:1)+H	LPC	(20:1)	(20:1)	0	0	550.387	C28 H57 O7 N1 P1	6.42073e+06	6.654e+06	2.42758e+06	2.656e+06	4.80826e+06	3.85703e+06	2.80793e+06	3.68586e+06	4.07495e+06	2.79764e+06	5.2714e+06	1.98147e+06	3.39107e+06	2.43901e+06	2.495e+06	5.31592e+06	1.0058e+07	2.4747e+06	4.6776e+06	3.27512e+06	3.5127e+06	5.61104e+06	5.66179e+06	2.21526e+06	5.32417e+06	2.27713e+06	4.12826e+06	2.37645e+06	4.22957e+06	3.24965e+06	3.95146e+06	0.915268	0.690551	1.02448	0.458829
LPE(16:0)	LPE(16:0)+Na	LPE	(16:0)	(16:0)	0	0	476.275	C21 H44 O7 N1 P1 Na1	1.66881e+06	1.77685e+06	1.7697e+06	1.91597e+06	1.85475e+06	1.85462e+06	1.71013e+06	1.78497e+06	1.9255e+06	1.88103e+06	1.57841e+06	1.8927e+06	1.75555e+06	1.61447e+06	1.72224e+06	1.80022e+06	1.96677e+06	1.77749e+06	1.65734e+06	1.55603e+06	1.91485e+06	2.00142e+06	1.86135e+06	2.00218e+06	1.70418e+06	1.70725e+06	1.85196e+06	1.71654e+06	1.64716e+06	1.64318e+06	1.56154e+06	0.982998	0.974393	0.959103	0.066741
LPE(18:0)	LPE(18:0)+Na	LPE	(18:0)	(18:0)	0	0	504.306	C23 H48 O7 N1 P1 Na1	1.61729e+06	2.92776e+06	1.32062e+06	1.4754e+06	2.2115e+06	1.36636e+06	1.6547e+06	1.87529e+06	1.73041e+06	1.68708e+06	2.02913e+06	1.20037e+06	1.62376e+06	1.55184e+06	1.8206e+06	1.76891e+06	1.8064e+06	1.38554e+06	1.63181e+06	1.50054e+06	1.52925e+06	1.78413e+06	2.28826e+06	1.73082e+06	1.51582e+06	1.37945e+06	1.3836e+06	1.68631e+06	1.58478e+06	1.44573e+06	1.75606e+06	1.00624	0.711694	0.937261	0.31722
LPE(20:3)	LPE(20:3)+H	LPE	(20:3)	(20:3)	0	0	504.308	C25 H47 O7 N1 P1	669175	766822	2.22022e+06	961548	1.9226e+06	1.35039e+06	1.03637e+06	1.64362e+06	1.46676e+06	1.47358e+06	1.53681e+06	793288	1.48503e+06	1.53132e+06	1.05267e+06	1.07878e+06	946663	1.09719e+06	946280	1.1682e+06	966619	1.68429e+06	2.25803e+06	779561	644660	959033	1.39744e+06	953997	1.52047e+06	1.05471e+06	788909	0.772402	0.71366	0.925378	0.115616
LPE(20:4)	LPE(20:4)+Na	LPE	(20:4)	(20:4)	0	0	524.275	C25 H44 O7 N1 P1 Na1	467362	404672	964958	332715	570718	529037	623213	832162	620854	603192	654759	511902	961643	749724	396116	634364	354712	388561	412500	553312	398732	928955	616631	392541	381593	402374	478046	608476	702998	437712	583823	0.82273	0.773213	0.903617	0.650936
LPE(22:6)	LPE(22:6)+H	LPE	(22:6)	(22:6)	0	0	526.293	C27 H45 O7 N1 P1	4.63357e+06	3.48264e+06	4.26776e+06	2.95311e+06	4.51352e+06	3.62007e+06	1.03629e+07	5.93823e+06	5.88752e+06	2.65603e+06	4.2284e+06	3.53416e+06	6.53987e+06	5.75787e+06	3.10483e+06	1.18811e+07	3.70677e+06	3.48076e+06	3.54826e+06	5.03727e+06	4.27171e+06	7.27065e+06	5.60047e+06	3.00994e+06	4.52923e+06	5.00761e+06	2.34352e+06	5.04965e+06	3.81146e+06	2.79695e+06	5.03724e+06	1.09567	0.59966	1.06127	0.448275
LPE(18:1e)	LPE(18:1e)+Na	LPE	(18:1e)	(18:1e)	0	0	488.311	C23 H48 O6 N1 P1 Na1	1.3514e+06	2.38488e+06	1.18668e+06	817402	1.40066e+06	646378	1.35862e+06	1.25969e+06	1.02263e+06	1.2817e+06	1.72747e+06	892999	1.31088e+06	1.04976e+06	1.2526e+06	1.3859e+06	1.00261e+06	872718	1.14547e+06	1.13118e+06	879714	1.52103e+06	1.35222e+06	1.58492e+06	1.17088e+06	1.20442e+06	1.24575e+06	1.35085e+06	992150	858195	1.94654e+06	0.943605	0.65204	0.891234	0.823672
LPE(16:1e)	LPE(16:1e)+Na	LPE	(16:1e)	(16:1e)	0	0	460.28	C21 H44 O6 N1 P1 Na1	668001	1.08539e+06	485771	309107	855396	258458	668610	498152	563054	618881	716364	398087	575851	485227	537104	520148	542797	394227	511167	465596	479509	643108	673433	637010	413698	378021	516965	515170	419792	399835	926705	0.894508	0.427361	0.62843	0.461681
LPE(20:1)	LPE(20:1)+H	LPE	(20:1)	(20:1)	0	0	508.34	C25 H51 O7 N1 P1	539196	695376	703950	296673	786910	537595	568313	551801	1.11303e+06	551738	937738	336379	532843	529204	464086	450490	939123	421434	472214	636418	781346	779034	840857	427589	302585	315087	615743	359927	805041	530918	718062	0.948159	0.578693	0.9342	0.360557
LPI(18:0)	LPI(18:0)+H	LPI	(18:0)	(18:0)	0	0	601.335	C27 H54 O12 N0 P1	440468	515925	393176	306160	529185	214118	524231	514811	566217	381720	522335	264010	410958	319943	356813	421970	404086	306811	362773	351695	397410	390627	535099	443586	283923	233973	242131	297181	344266	311381	667949	0.824928	0.302493	0.674694	0.241201
LPS(20:4)	LPS(20:4)+H	LPS	(20:4)	(20:4)	0	0	546.283	C26 H45 O9 N1 P1	471721	642563	1.1056e+06	576353	785405	463540	790260	853972	790029	1.30785e+06	752583	425541	949206	651670	415339	663162	1.06361e+06	637249	299703	463041	522243	1.11844e+06	814718	312969	496211	545947	536676	989452	568514	845054	638536	0.838055	0.385063	0.88476	0.821469
LPS(18:1)	LPS(18:1)+H	LPS	(18:1)	(18:1)	0	0	524.298	C24 H47 O9 N1 P1	243144	383087	607202	215973	395828	157665	460984	410208	466167	541510	351555	190777	370217	300678	280131	298047	399646	248242	155957	297349	305939	587655	375978	204538	163863	212364	278363	268213	229116	319744	375946	0.768666	0.274502	0.700137	0.195358
LPS(18:0)	LPS(18:0)+H	LPS	(18:0)	(18:0)	0	0	526.314	C24 H49 O9 N1 P1	6.36907e+06	5.20359e+06	8.09891e+06	3.13522e+06	6.47788e+06	3.28187e+06	1.03485e+07	1.03391e+07	1.08978e+07	4.51441e+06	7.94644e+06	4.23498e+06	9.5957e+06	7.52515e+06	6.41001e+06	7.58554e+06	5.84475e+06	3.47733e+06	4.69712e+06	9.31206e+06	6.16175e+06	1.12378e+07	5.02466e+06	5.71331e+06	2.79896e+06	2.99282e+06	4.32264e+06	4.2921e+06	5.43246e+06	4.88172e+06	1.00346e+07	0.978579	0.894414	0.678693	0.19957
LSM(d24:1)	LSM(d24:1)+H	LSM	(d24:1)	(d24:1)	0	0	549.439	C29 H62 O5 N2 P1	724203	1.73546e+06	2.84849e+06	1.21364e+06	2.10378e+06	666163	664790	776941	590708	2.24739e+06	1.91441e+06	515321	1.38263e+06	2.1174e+06	810046	799011	789671	642665	698324	644609	545320	755242	1.93106e+06	2.1561e+06	2.0332e+06	1.94615e+06	993486	865806	2.77593e+06	2.25321e+06	3.84608e+06	0.798099	0.446475	1.67529	0.301406
LSM(d23:0)	LSM(d23:0)+H	LSM	(d23:0)	(d23:0)	0	0	537.439	C28 H62 O5 N2 P1	655044	683586	630054	732314	611821	619889	625224	652426	663123	764264	739388	754303	663522	612490	601250	758069	613917	763359	663444	687861	714112	818178	629481	584366	617110	711499	549791	530900	712502	687744	634600	1.00668	0.942266	1.00722	0.687474
MG(18:2)	MG(18:2)+NH4	MG	(18:2)	(18:2)	0	0	372.311	C21 H42 O4 N1	594279	939054	619647	200403	1.02321e+06	392007	656478	546185	493616	248044	1.73375e+06	449683	712515	446168	993162	279830	621285	336701	496689	789273	856800	839707	1.39427e+06	909181	265417	358315	520936	432513	728388	208803	1.36506e+06	1.31682	0.542601	0.697998	0.645496
MG(18:1)	MG(18:1)+NH4	MG	(18:1)	(18:1)	0	0	374.326	C21 H44 O4 N1	361775	488685	247556	78771.1	380498	75176.4	355374	182074	165276	104857	539098	115254	299895	146003	261171	121880	372369	119537	247166	251004	349677	232880	671937	481345	82752.3	79811.3	235233	113928	437865	61802.5	721035	1.19213	0.456425	0.320586	0.712452
MG(15:0)	MG(15:0)+H	MG	(15:0)	(15:0)	0	0	317.269	C18 H37 O4	1.46639e+06	2.50576e+06	2.20261e+06	1.63342e+06	6.06882e+06	348992	1.62159e+06	1.50443e+06	1.44854e+06	1.12965e+06	2.51816e+06	1.30785e+06	1.99524e+06	1.58396e+06	1.52281e+06	1.87192e+06	1.89596e+06	1.53294e+06	1.70134e+06	1.02401e+06	1.01047e+06	1.22041e+06	7.62395e+06	1.43101e+06	1.45645e+06	2.12503e+06	2.31121e+06	1.33411e+06	392753	388143	2.07624e+06	0.997081	0.928417	0.891656	0.351588
MG(18:0)	MG(18:0)+NH4	MG	(18:0)	(18:0)	0	0	376.342	C21 H46 O4 N1	1.45282e+06	1.35841e+06	1.52344e+06	857655	1.33101e+06	1.0007e+06	1.87861e+06	1.70217e+06	1.3507e+06	863457	1.78792e+06	2.16628e+06	1.17385e+06	1.1631e+06	2.13567e+06	1.91551e+06	2.29365e+06	1.70513e+06	1.57806e+06	1.44884e+06	2.17517e+06	1.50931e+06	1.41897e+06	1.71279e+06	1.39973e+06	1.52887e+06	1.35126e+06	1.25745e+06	1.18374e+06	1.41241e+06	1.0324e+06	1.16788	0.179378	0.994733	0.842778
MG(32:1)	MG(32:1)+NH4	MG	(32:1)	(32:1)	0	0	570.546	C35 H72 O4 N1	1.39228e+06	1.32273e+06	1.27973e+06	1.5417e+06	1.42887e+06	1.33589e+06	1.40345e+06	1.28398e+06	1.49183e+06	1.46965e+06	1.31429e+06	1.39713e+06	1.4018e+06	1.25393e+06	1.39072e+06	1.44629e+06	1.55736e+06	1.67565e+06	1.49755e+06	1.29234e+06	1.51461e+06	1.42432e+06	1.35299e+06	1.51906e+06	1.38766e+06	1.42362e+06	1.35053e+06	1.32137e+06	1.26029e+06	1.26437e+06	1.3722e+06	1.02911	0.127479	0.970011	0.337654
MG(16:0)	MG(16:0)+NH4	MG	(16:0)	(16:0)	0	0	348.311	C19 H42 O4 N1	290511	252501	325796	168609	254563	161287	362627	390478	317583	147415	378901	466672	201107	230758	467015	397405	544615	383394	307808	353115	424718	355600	319412	363272	324661	367987	221601	293246	251528	355424	198965	1.18217	0.125278	1.15196	0.583758
PA(36:4)	PA(36:4)+Na	PA	(36:4)	(36:4)	0	0	719.462	C39 H69 O8 N0 P1 Na1	751711	2.24977e+06	451006	926093	660403	868530	923468	977956	818843	1.10893e+06	1.53842e+06	872473	866959	772914	1.5456e+06	753246	958362	946682	1.48087e+06	1.19974e+06	1.02886e+06	958420	987099	1.07854e+06	797140	1.15354e+06	1.15677e+06	1.12801e+06	1.2366e+06	916872	1.38301e+06	1.08329	0.845913	1.32815	0.575136
PA(16:0_18:1)	PA(34:1)+NH4	PA	(16:0_18:1)	(16:0)	(18:1)	0	692.522	C37 H75 O8 N1 P1	1.55998e+06	1.53284e+06	495850	1.13084e+06	1.36384e+06	1.07583e+06	1.64883e+06	1.43539e+06	1.32033e+06	1.28687e+06	1.9365e+06	990801	1.11695e+06	1.24366e+06	1.76705e+06	1.15641e+06	1.20181e+06	1.34229e+06	1.63364e+06	1.55051e+06	1.35803e+06	1.17474e+06	1.21355e+06	1.17755e+06	1.23315e+06	1.23168e+06	1.83585e+06	1.23456e+06	1.81212e+06	1.06173e+06	2.64132e+06	0.915445	0.926481	0.905211	0.234801
PC(37:4)	PC(37:4)+H	PC	(37:4)	(37:4)	0	0	796.585	C45 H83 O8 N1 P1	3.68822e+07	1.0157e+08	3.89131e+07	8.18544e+07	2.59457e+07	8.22535e+07	3.68231e+07	8.50952e+07	1.92045e+07	7.63646e+07	8.52683e+07	4.29014e+07	4.58692e+07	2.43731e+07	7.39927e+07	4.35653e+07	2.47099e+07	8.0272e+07	2.38018e+07	6.29595e+07	2.00262e+07	8.42e+07	2.61005e+07	8.37282e+07	5.29747e+07	3.0014e+07	7.60115e+07	5.28451e+07	9.11283e+07	8.64399e+07	4.04757e+07	0.749874	0.345022	1.36136	0.834097
PC(42:8e)	PC(42:8e)+H	PC	(42:8e)	(42:8e)	0	0	844.621	C50 H87 O7 N1 P1	1.55973e+06	1.63084e+06	1.24689e+06	1.87361e+06	1.75239e+06	1.31733e+06	1.83538e+06	2.09162e+06	1.16492e+06	1.10422e+06	1.64032e+06	1.88304e+06	1.21175e+06	1.21975e+06	1.75001e+06	1.25042e+06	1.3269e+06	1.25203e+06	1.43749e+06	1.63598e+06	1.30906e+06	1.44699e+06	2.18964e+06	2.4434e+06	1.58642e+06	1.50702e+06	1.07366e+06	1.2487e+06	1.79098e+06	1.51538e+06	2.2128e+06	0.84508	0.693757	0.929203	0.749912
PC(42:8)	PC(42:8)+H	PC	(42:8)	(42:8)	0	0	858.601	C50 H85 O8 N1 P1	937014	1.62386e+06	856958	1.21197e+06	1.11564e+06	1.16397e+06	662933	1.3028e+06	1.12281e+06	835914	1.45308e+06	1.0167e+06	1.15389e+06	880950	1.13075e+06	1.05215e+06	1.44052e+06	1.15744e+06	553845	1.10757e+06	926506	1.52077e+06	1.05883e+06	1.50947e+06	1.20942e+06	1.01992e+06	969421	1.28817e+06	1.63388e+06	1.51968e+06	923785	0.999937	0.893884	1.08406	0.338487
PC(39:5)	PC(39:5)+H	PC	(39:5)	(39:5)	0	0	822.601	C47 H85 O8 N1 P1	7.85899e+06	7.67582e+06	5.43782e+06	8.39909e+06	4.66872e+06	5.4932e+06	4.92377e+06	8.28466e+06	2.81681e+06	6.3737e+06	6.73267e+06	5.44612e+06	6.03217e+06	3.16836e+06	7.19696e+06	6.14318e+06	3.85537e+06	6.87006e+06	3.6185e+06	4.85755e+06	3.45775e+06	5.68377e+06	4.78879e+06	6.68269e+06	1.03836e+07	4.86111e+06	5.66507e+06	7.61908e+06	5.99116e+06	6.58387e+06	7.86888e+06	0.888296	0.112268	1.19855	0.423061
PC(37:3)	PC(37:3)+H	PC	(37:3)	(37:3)	0	0	798.601	C45 H85 O8 N1 P1	1.74666e+07	2.02655e+07	2.66495e+07	2.58588e+07	2.00805e+07	2.6186e+07	1.77154e+07	3.09175e+07	1.07935e+07	2.57433e+07	2.54748e+07	2.00002e+07	1.87228e+07	1.45785e+07	2.66406e+07	2.17394e+07	1.47453e+07	2.25576e+07	1.45592e+07	1.97823e+07	1.14156e+07	2.40697e+07	2.27202e+07	2.09013e+07	2.20778e+07	1.81599e+07	2.50036e+07	2.08458e+07	2.75426e+07	2.5618e+07	18637491	0.889447	0.0162654	1.08943	0.755787
PC(36:5)	PC(36:5)+H	PC	(36:5)	(36:5)	0	0	780.554	C44 H79 O8 N1 P1	2.63601e+08	3.01358e+08	2.71772e+07	122110662	6.50217e+07	2.66308e+07	1.78655e+08	3.46311e+07	3.79927e+07	4.16653e+07	4.23734e+07	1.83574e+08	2.89201e+07	1.54497e+08	1.11722e+08	3.26067e+07	4.39256e+07	3.06e+07	2.95575e+07	4.19477e+07	1.7637e+08	4.28587e+07	6.79658e+07	1.77545e+08	3.16528e+08	2.06273e+08	2.71234e+07	2.55964e+07	2.71437e+07	2.6922e+07	264113648	0.808084	0.312289	0.222288	0.637292
PC(44:6)	PC(44:6)+H	PC	(44:6)	(44:6)	0	0	890.663	C52 H93 O8 N1 P1	842954	832289	622282	879376	832085	558137	1.0244e+06	848482	513549	492991	611806	842273	530604	858143	719719	695800	422059	478073	998057	985723	587399	836576	772678	1.36328e+06	752387	896507	567807	630778	718128	600050	1.27041e+06	0.896672	0.707481	0.862835	0.721993
PC(36:1e)	PC(36:1e)+H	PC	(36:1e)	(36:1e)	0	0	774.637	C44 H89 O7 N1 P1	1.97023e+07	2.01261e+07	1.5358e+07	1.39439e+07	1.64449e+07	1.51589e+07	1.67908e+07	1.79396e+07	1.22635e+07	1.64858e+07	1.85102e+07	1.77778e+07	1.8323e+07	1.28222e+07	1.65107e+07	1.7598e+07	1.43409e+07	1.22842e+07	1.4411e+07	2.17099e+07	1.41639e+07	2.23733e+07	1.76859e+07	2.28179e+07	2.17683e+07	1.7104e+07	1.47559e+07	1.80429e+07	1.75527e+07	1.74491e+07	2.47557e+07	1.02501	0.741598	1.06736	0.182278
PC(28:1)	PC(28:1)+H	PC	(28:1)	(28:1)	0	0	676.491	C36 H71 O8 N1 P1	119401	179639	246912	118772	951587	771666	173761	233199	69951.3	229526	464284	340122	316222	390012	168536	207421	57874.7	251232	431904	114032	49332.1	126686	946034	187391	71035.7	177621	163736	116934	1.20391e+06	193816	202029	0.853231	0.617745	0.988763	0.540346
PC(41:4)	PC(41:4)+H	PC	(41:4)	(41:4)	0	0	852.648	C49 H91 O8 N1 P1	8.09109e+06	7.6372e+06	8.07028e+06	4.86479e+06	6.011e+06	6.74713e+06	5.88414e+06	5.86957e+06	6.05582e+06	8.33575e+06	7.3269e+06	1.03815e+07	6.86524e+06	6.15278e+06	5.3878e+06	7.05319e+06	6.66792e+06	6.53698e+06	6.99e+06	6.97114e+06	5.78137e+06	7.79764e+06	6.19139e+06	6.71444e+06	7.43289e+06	7.05157e+06	7.04033e+06	8.43886e+06	6.10324e+06	7.44886e+06	7.18337e+06	0.950855	0.308322	1.06466	0.45044
PC(30:0)	PC(30:0)+H	PC	(30:0)	(30:0)	0	0	706.538	C38 H77 O8 N1 P1	3.67215e+07	4.85339e+07	3.88546e+07	3.15975e+07	5.34864e+07	3.99767e+07	5.01359e+07	3.84157e+07	3.26618e+07	4.65923e+07	6.06664e+07	6.94999e+07	4.65911e+07	5.34389e+07	3.60297e+07	6.00393e+07	3.01539e+07	5.84718e+07	5.03114e+07	3.84964e+07	3.17653e+07	4.0322e+07	7.02811e+07	6.75062e+07	3.31214e+07	4.84575e+07	4.38533e+07	4.44875e+07	4.52681e+07	3.34985e+07	4.41786e+07	1.11937	0.436855	1.10511	0.758431
PC(26:0)	PC(26:0)+H	PC	(26:0)	(26:0)	0	0	650.476	C34 H69 O8 N1 P1	197868	363065	455738	173967	1.28556e+06	1.666e+06	213868	398109	76650.2	392394	1.00156e+06	629364	335861	678662	304201	254022	239270	494776	637295	129771	69191	174166	1.60147e+06	606067	101788	407563	397558	177012	2.03436e+06	416523	236506	0.809689	0.486654	1.095	0.720806
PC(42:7)	PC(42:7)+H	PC	(42:7)	(42:7)	0	0	860.616	C50 H87 O8 N1 P1	2.90736e+06	3.54916e+06	1.97841e+06	4.20563e+06	3.99001e+06	3.88602e+06	3.74646e+06	4.42021e+06	3.44712e+06	2.26301e+06	2.91982e+06	3.4409e+06	3.15146e+06	1.87238e+06	3.47512e+06	4.50588e+06	4.30011e+06	2.9204e+06	2.31266e+06	3.42784e+06	3.05078e+06	4.27034e+06	4.26238e+06	3.60686e+06	2.96407e+06	3.15357e+06	1.97625e+06	3.42322e+06	4.55267e+06	3.72748e+06	3.30411e+06	0.986662	0.923299	0.881928	0.348024
PC(18:0_18:2)	PC(36:2)+K	PC	(18:0_18:2)	(18:0)	(18:2)	0	824.557	C44 H84 O8 N1 P1 K1	1.93226e+06	1.51706e+06	1.96067e+06	1.42782e+06	2.4397e+06	1.84167e+06	1.74207e+06	1.49988e+06	1.81796e+06	1.74757e+06	2.02423e+06	1.65034e+06	1.53717e+06	1.83209e+06	1.56052e+06	2.09386e+06	2.09054e+06	1.83271e+06	2.09708e+06	1.84538e+06	1.8091e+06	1.97492e+06	1.97928e+06	1.51539e+06	1.85923e+06	1.77598e+06	1.73784e+06	1.46785e+06	1.88409e+06	1.52919e+06	2.08327e+06	1.03157	0.639784	0.964331	0.55661
PC(30:1)	PC(30:1)+H	PC	(30:1)	(30:1)	0	0	704.522	C38 H75 O8 N1 P1	4.16487e+06	7.30263e+06	4.02635e+06	4.31095e+06	1.20675e+07	6.36223e+06	7.77967e+06	6.05337e+06	3.12359e+06	4.95594e+06	9.49261e+06	7.29076e+06	6.249e+06	9.88051e+06	5.07978e+06	9.12577e+06	3.15671e+06	9.22939e+06	9.6783e+06	2.99235e+06	3.07174e+06	3.54787e+06	1.46949e+07	6.93255e+06	3.08465e+06	7.74486e+06	4.58019e+06	5.03079e+06	7.67753e+06	3.36225e+06	5.08116e+06	1.06169	0.62304	0.790727	0.130483
PC(40:3)	PC(40:3)+H	PC	(40:3)	(40:3)	0	0	840.648	C48 H91 O8 N1 P1	3.56722e+06	4.37378e+06	3.17158e+06	3.71899e+06	5.02828e+06	4.32515e+06	3.1236e+06	4.17596e+06	5.12724e+06	3.64751e+06	5.47182e+06	3.70058e+06	3.57766e+06	3.05714e+06	3.64528e+06	3.32631e+06	5.83025e+06	4.52942e+06	3.21571e+06	3.5839e+06	4.92411e+06	4.60623e+06	5.66621e+06	3.84497e+06	4.1771e+06	3.77032e+06	3.45112e+06	3.27006e+06	5.16185e+06	4.62095e+06	4.13379e+06	0.948739	0.863344	1.11154	0.425131
PC(34:1)	PC(34:1)+H	PC	(34:1)	(34:1)	0	0	760.585	C42 H83 O8 N1 P1	6070323852	6791692074	2956884070	5399901837	6812332705	6231728450	7376231172	6850950648	3536707727	5873009501	3764478569	5774659845	6412309157	6915533357	5873632238	3900658843	3096910535	3300875811	6705536032	5903269049	9820493307	6291484822	7208904908	6098978086	9984630581	3495928842	5604486479	6191806902	3155516790	5882157108	18140643362	1.03744	0.679004	0.943905	0.439672
PC(23:0)	PC(23:0)+H	PC	(23:0)	(23:0)	0	0	608.429	C31 H63 O8 N1 P1	279994	126154	309400	44196.4	69961.1	87936.5	213753	168351	130656	202072	206329	141321	267946	237545	146630	212638	61151.4	65947.8	219675	252009	89590.4	243555	82760	136846	116634	123718	187619	110903	133070	73102.7	408405	1.16016	0.911927	0.980683	0.947357
PC(32:1)	PC(32:1)+H	PC	(32:1)	(32:1)	0	0	732.554	C40 H79 O8 N1 P1	2.96607e+08	4.06652e+08	3.02935e+08	2.43788e+08	2.73162e+08	2.18006e+08	496861735	3.10827e+08	3.15325e+08	3.36119e+08	1.80274e+08	3.01851e+08	3.69579e+08	5.49908e+08	2.55639e+08	5.29009e+08	1.39032e+08	3.51883e+08	5.1238e+08	1.81635e+08	2.95614e+08	1.13114e+08	6.29572e+08	3.21338e+08	1.49329e+08	5.28836e+08	2.8757e+08	3.52558e+08	2.5102e+08	1.91648e+08	3.20744e+08	1.11316	0.402618	0.969532	0.621577
PC(19:3e)	PC(19:3e)+H	PC	(19:3e)	(19:3e)	0	0	532.34	C27 H51 O7 N1 P1	666435	833765	1.03163e+06	792164	676045	803325	624028	1.1998e+06	517425	750136	1.25212e+06	663097	751867	590975	972111	664752	384148	605682	560267	890162	427064	1.03242e+06	734923	613228	719054	486690	662874	589091	1.0495e+06	803664	1.08572e+06	0.82862	0.0470945	0.907709	0.972988
PC(42:2e)	PC(42:2e)+H	PC	(42:2e)	(42:2e)	0	0	856.715	C50 H99 O7 N1 P1	1.46636e+06	3.2923e+06	1.80953e+06	3.40586e+06	5.97251e+06	2.13588e+06	2.78298e+06	3.69649e+06	2.40325e+06	2.03994e+06	3.71782e+06	2.30641e+06	1.9706e+06	2.35684e+06	2.2195e+06	3.33756e+06	1.75252e+06	1.05176e+06	2.13157e+06	2.96351e+06	1.98553e+06	3.0416e+06	4.86639e+06	3.17176e+06	1.28136e+06	2.68298e+06	1.34071e+06	3.09909e+06	2.36176e+06	3.58339e+06	1.45098e+06	0.882401	0.422103	0.848645	0.256135
PC(18:3e_16:0)	PC(34:3e)+H	PC	(18:3e_16:0)	(18:3e)	(16:0)	0	742.575	C42 H81 O7 N1 P1	1.88073e+08	2.32842e+08	2.14564e+08	9.46949e+07	1.38856e+08	1.64842e+08	1.61656e+08	1.13699e+08	1.38414e+08	2.14238e+08	2.12097e+08	1.59585e+08	2.0109e+08	2.07368e+08	9.79785e+07	1.88083e+08	1.63188e+08	1.51207e+08	2.04996e+08	1.49022e+08	1.51201e+08	1.87983e+08	1.57882e+08	1.70055e+08	1.86301e+08	2.34471e+08	2.00885e+08	1.88398e+08	1.67602e+08	1.68177e+08	2.12405e+08	1.02066	0.985113	1.1429	0.155493
PC(38:4)	PC(38:4)+H	PC	(38:4)	(38:4)	0	0	810.601	C46 H85 O8 N1 P1	5.55361e+08	8.53212e+08	5.0279e+08	6.16353e+08	6.17001e+08	6.61587e+08	5.72613e+08	648128289	5.31887e+08	5.29356e+08	6.87154e+08	7.02064e+08	7.8055e+08	4.81925e+08	5.33172e+08	6.4451e+08	6.27919e+08	6.36623e+08	4.7312e+08	4.62667e+08	5.28161e+08	5.84456e+08	6.16732e+08	7.69892e+08	7.2395e+08	5.7994e+08	5.01283e+08	8.14386e+08	6.72122e+08	5.84217e+08	5.82137e+08	0.97392	0.521398	0.94786	0.856482
PC(37:4e)	PC(37:4e)+H	PC	(37:4e)	(37:4e)	0	0	782.606	C45 H85 O7 N1 P1	9.64823e+06	9.85683e+06	9.18186e+06	5.33652e+06	2.67376e+06	4.51571e+06	5.19436e+06	3.94682e+06	1.51128e+06	1.04983e+07	4.6817e+06	5.90299e+06	8.63741e+06	6.47999e+06	5.137e+06	6.66721e+06	1.75386e+06	4.12569e+06	6.77573e+06	5.22298e+06	1.41886e+06	6.76125e+06	4.14287e+06	5.94953e+06	1.10058e+07	5.21684e+06	9.12842e+06	8.6066e+06	5.75957e+06	6.54719e+06	9.61198e+06	1.06093	0.171685	1.61277	0.279601
PC(21:0)	PC(21:0)+H	PC	(21:0)	(21:0)	0	0	580.397	C29 H59 O8 N1 P1	319369	204335	498340	2.29558e+06	82439.6	138097	370093	364830	177902	217476	394704	218128	441286	325731	355069	304221	71514.1	66069.2	271464	441839	158665	382390	117184	228113	161001	135733	293819	204117	322924	99010.5	821569	1.07105	0.31862	0.639126	0.431095
PC(28:0)	PC(28:0)+H	PC	(28:0)	(28:0)	0	0	678.507	C36 H73 O8 N1 P1	3.81573e+06	5.45824e+06	3.50506e+06	3.40716e+06	9.96117e+06	7.1956e+06	4.46259e+06	5.16674e+06	2.53394e+06	4.13706e+06	1.33133e+07	1.08955e+07	4.60984e+06	6.54429e+06	4.94348e+06	6.08579e+06	4.13989e+06	1.15156e+07	6.30553e+06	2.97164e+06	2.74234e+06	3.92766e+06	1.16105e+07	1.00736e+07	2.21674e+06	7.25415e+06	3.72598e+06	4.18833e+06	8.55883e+06	4.15231e+06	4.30431e+06	1.14538	0.861517	0.938544	0.46115
PC(44:11)	PC(44:11)+H	PC	(44:11)	(44:11)	0	0	880.585	C52 H83 O8 N1 P1	1.17549e+07	9.29218e+06	8.80546e+06	6.12721e+06	1.47378e+07	9.54146e+06	8.82112e+06	7.53385e+06	1.01113e+07	8.23164e+06	8.8718e+06	7.58179e+06	8.76769e+06	8.91076e+06	5.43981e+06	1.01429e+07	1.15751e+07	7.60232e+06	8.8349e+06	6.51149e+06	9.80579e+06	6.81217e+06	1.60912e+07	7.56629e+06	1.04629e+07	6.23053e+06	8.27558e+06	6.07878e+06	1.09724e+07	7.69398e+06	1.09207e+07	0.994895	0.759711	0.890596	0.155179
PC(42:1e)	PC(42:1e)+H	PC	(42:1e)	(42:1e)	0	0	858.731	C50 H101 O7 N1 P1	23811.2	4643.37	33813.8	14217.8	45221.9	46679.7	25622.1	26763.9	38624.1	25425.1	66296.6	414753	24536.4	16253.7	32823.7	27249.3	13033.8	21503.1	28252.8	74517.9	17726.3	1.57895e+06	52952.9	23021.9	40063.7	8699.03	62082.4	18697.3	21411.7	35574.9	30864.8	0.854865	0.499332	1.20462	0.622274
PC(12:1e_22:5)	PC(34:6e)+H	PC	(12:1e_22:5)	(12:1e)	(22:5)	0	736.528	C42 H75 O7 N1 P1	2.38165e+06	1.46895e+06	1.17889e+06	874253	563120	462846	665976	620622	291293	1.53535e+06	424770	717604	850988	959127	649351	1.08994e+06	368822	431116	1.15213e+06	576034	389304	538717	549776	650316	3.86896e+06	1.46024e+06	1.25574e+06	1.50449e+06	374694	649837	2.08727e+06	0.885663	0.154968	1.67027	0.0953174
PC(42:9)	PC(42:9)+H	PC	(42:9)	(42:9)	0	0	856.585	C50 H83 O8 N1 P1	3.17352e+06	2.88024e+06	1.34625e+06	2.31233e+06	2.42047e+06	1.86676e+06	3.37197e+06	2.57494e+06	2.09668e+06	1.67152e+06	1.87621e+06	1.93303e+06	2.40978e+06	1.65654e+06	2.16575e+06	3.16049e+06	2.42521e+06	2.1075e+06	1.38881e+06	1.56861e+06	2.14097e+06	2.11226e+06	2.59109e+06	2.44057e+06	2.79883e+06	1.79756e+06	1.50856e+06	2.61274e+06	1.6525e+06	1.9064e+06	2.79755e+06	0.9768	0.678235	0.787613	0.14329
PC(38:1)	PC(38:1)+H	PC	(38:1)	(38:1)	0	0	816.648	C46 H91 O8 N1 P1	1.12635e+07	7.46074e+06	7.03555e+06	7.02666e+06	1.1606e+07	1.17282e+07	8.47932e+06	9.11493e+06	1.1926e+07	7.82474e+06	1.4369e+07	6.93416e+06	6.77493e+06	7.57055e+06	8.27781e+06	8.34016e+06	1.31371e+07	9.2696e+06	7.14828e+06	1.00109e+07	1.14644e+07	1.17392e+07	1.30382e+07	7.6801e+06	1.06108e+07	7.39271e+06	6.64189e+06	6.02147e+06	1.41508e+07	1.24302e+07	1.38519e+07	1.00088	0.967182	1.25137	0.324114
PC(39:6)	PC(39:6)+H	PC	(39:6)	(39:6)	0	0	820.585	C47 H83 O8 N1 P1	6.60462e+06	6.61543e+06	3.52934e+06	7.68775e+06	2.99819e+06	5.90479e+06	1.24419e+07	7.48109e+06	3.05799e+06	3.14678e+06	4.22605e+06	4.57167e+06	5.67472e+06	3.45454e+06	6.14946e+06	1.57945e+07	4.21931e+06	4.8389e+06	3.66192e+06	5.16704e+06	3.01006e+06	7.54739e+06	3.23432e+06	4.82534e+06	1.02535e+07	2.65627e+06	3.34553e+06	6.72443e+06	5.73437e+06	3.96176e+06	6.52684e+06	0.922472	0.962628	0.868237	0.494057
PC(32:3)	PC(32:3)+H	PC	(32:3)	(32:3)	0	0	728.522	C40 H75 O8 N1 P1	1.72621e+06	3.38619e+06	2.04959e+06	1.59256e+06	5.17141e+06	1.57965e+06	1.9044e+06	1.95207e+06	1.58325e+06	2.31488e+06	4.63846e+06	3.19919e+06	2.57446e+06	2.98005e+06	2.07751e+06	2.58351e+06	2.1884e+06	4.88873e+06	2.53057e+06	1.74088e+06	1.63109e+06	1.77138e+06	6.47257e+06	3.39029e+06	1.12074e+06	3.19247e+06	1.37179e+06	2.43044e+06	1.99545e+06	1.24565e+06	1.63849e+06	1.27573	0.487128	0.860371	0.223091
PC(40:10)	PC(40:10)+H	PC	(40:10)	(40:10)	0	0	826.538	C48 H77 O8 N1 P1	379679	551514	642023	191249	713543	143222	500763	261423	216283	423808	844401	480110	717850	323441	175438	632165	136416	382567	386605	199046	383035	209518	905408	235666	373907	314987	425905	329400	266096	79906.6	831097	0.781053	0.556173	0.657797	0.49086
PC(42:4)	PC(42:4)+H	PC	(42:4)	(42:4)	0	0	866.663	C50 H93 O8 N1 P1	2.29755e+06	4.77833e+06	1.85085e+06	2.57163e+06	2.32533e+06	3.03012e+06	1.77887e+06	2.29574e+06	2.89754e+06	1.98045e+06	3.294e+06	2.73872e+06	3.40612e+06	2.09503e+06	2.20575e+06	2.34953e+06	3.58494e+06	2.62151e+06	2.15058e+06	2.25323e+06	2.74708e+06	2.86865e+06	2.45577e+06	2.91091e+06	2.26375e+06	2.69142e+06	1.73749e+06	4.08121e+06	3.3459e+06	2.96953e+06	2.34057e+06	1.03682	0.95912	1.15744	0.801872
PC(32:2e)	PC(32:2e)+H	PC	(32:2e)	(32:2e)	0	0	716.559	C40 H79 O7 N1 P1	1.68573e+07	1.72397e+07	1.65247e+07	1.11769e+07	1.15984e+07	1.40362e+07	1.43081e+07	1.18177e+07	1.06101e+07	1.81378e+07	1.37053e+07	1.4542e+07	1.51106e+07	1.47757e+07	1.10853e+07	1.65003e+07	1.15842e+07	1.20497e+07	1.48906e+07	1.36372e+07	1.08006e+07	1.4867e+07	1.21839e+07	1.50149e+07	1.7106e+07	1.66226e+07	1.71268e+07	1.51305e+07	1.52629e+07	1.36249e+07	1.78311e+07	1.00242	0.414013	1.16175	0.0900259
PC(19:2)	PC(19:2)+H	PC	(19:2)	(19:2)	0	0	548.335	C27 H51 O8 N1 P1	268048	186188	260646	113712	289401	215847	286555	257140	307763	202917	353749	149050	316841	299802	202205	491175	205305	122758	249722	320896	298583	281106	324687	156534	191561	172324	175534	144070	321793	131202	394936	1.11955	0.407943	0.673458	0.66633
PC(36:3e)	PC(36:3e)+H	PC	(36:3e)	(36:3e)	0	0	770.606	C44 H85 O7 N1 P1	2.58552e+08	1.69148e+08	212221810	5.89742e+07	6.78137e+07	133016175	9.48176e+07	6.82804e+07	6.32687e+07	1.34304e+08	1.22464e+08	1.17386e+08	9.53529e+07	167157178	6.76287e+07	1.50853e+08	9.05438e+07	8.89121e+07	1.69139e+08	9.52199e+07	9.76628e+07	1.55055e+08	1.14247e+08	9.54968e+07	2.85876e+08	1.84019e+08	1.01129e+08	1.67138e+08	6.9773e+07	139003606	2.67746e+08	0.805336	0.681369	1.25652	0.388267
PC(41:7)	PC(41:7)+H	PC	(41:7)	(41:7)	0	0	846.601	C49 H85 O8 N1 P1	486739	333199	658043	34937.6	421527	493088	3.15178e+06	1.01456e+06	827920	80922.5	3.59634e+06	699692	750576	779415	354786	3.04062e+06	199448	251237	336917	1.08129e+06	1.06865e+06	715853	856931	748740	353402	982116	565782	351612	1.15781e+06	44227.9	2.42023e+06	1.30247	0.763837	1.16239	0.845563
PC(26:0_14:0)	PC(40:0)+H	PC	(26:0_14:0)	(26:0)	(14:0)	0	846.695	C48 H97 O8 N1 P1	103680	625576	362082	64399.3	13274.9	1.83512e+06	86905.1	223493	132997	543455	511124	196316	104895	162978	378852	226131	35497.3	4746.94	202131	65631.2	207372	256103	423945	10.429	369110	381999	226911	408592	220470	178193	325118	0.8697	0.186032	3.1358	0.617465
PC(37:1)	PC(37:1)+H	PC	(37:1)	(37:1)	0	0	802.632	C45 H89 O8 N1 P1	1.30796e+07	8.39847e+06	1.16449e+07	8.33767e+06	8.73542e+06	9.47999e+06	7.77295e+06	8.70603e+06	6.72732e+06	1.2717e+07	8.76608e+06	6.79089e+06	8.10716e+06	8.67533e+06	8.37636e+06	8.31742e+06	6.58148e+06	7.0002e+06	9.68557e+06	8.33872e+06	6.52905e+06	9.23662e+06	9.20995e+06	7.14475e+06	1.32591e+07	8.53784e+06	1.24744e+07	7.45855e+06	1.07137e+07	9.84686e+06	1.4208e+07	0.954974	0.0754234	1.22646	0.208011
PC(34:2)	PC(34:2)+H	PC	(34:2)	(34:2)	0	0	758.569	C42 H81 O8 N1 P1	3887193093	3711857687	3048662286	2585359166	4415868997	9498230279	3007111504	2778803862	7241378776	2921323514	8603254383	6319455058	3289031980	3199968386	7579720682	17669139346	2931655472	3394956776	12909211620	2553996084	6189130879	9915158821	8709623734	2544694700	6852656887	3376835525	3421526282	3063305579	3647969704	2672632249	3273893472	1.26122	0.300979	0.909743	0.646448
PC(43:7)	PC(43:7)+H	PC	(43:7)	(43:7)	0	0	874.632	C51 H89 O8 N1 P1	860509	614573	1.40538e+06	60630.5	1.66252e+06	749047	2.54326e+06	1.27773e+06	1.44408e+06	199937	4.59058e+06	941907	1.41403e+06	1.86189e+06	950080	2.88129e+06	671917	512043	1.44204e+06	2.7007e+06	1.66492e+06	1.69972e+06	2.23534e+06	1.06852e+06	509471	1.14422e+06	969041	456147	2.93838e+06	358093	2.62968e+06	1.39976	0.581501	1.12613	0.528977
PC(36:3)	PC(36:3)+H	PC	(36:3)	(36:3)	0	0	784.585	C44 H83 O8 N1 P1	1123343328	1254134167	8.77219e+08	1143814258	1159561852	9.24978e+08	1103821074	8.49749e+08	1228212604	8.3565e+08	1461455955	7.51103e+08	1167938402	1158307806	6.95772e+08	8.57072e+08	9.6687e+08	1403501296	1092830312	1043313459	1190079752	1303394097	1814739979	1136624667	1231339492	1312429963	7.86484e+08	7.07371e+08	1372515357	1250161553	1194455169	1.03043	0.262247	1.09614	0.694836
PC(44:6e)	PC(44:6e)+H	PC	(44:6e)	(44:6e)	0	0	876.684	C52 H95 O7 N1 P1	6.05638e+06	1.56971e+07	7.05092e+06	1.12097e+07	9.94393e+06	9.18697e+06	9.484e+06	8.23809e+06	5.85086e+06	9.13661e+06	9.99854e+06	1.17123e+07	1.16262e+07	7.46738e+06	7.37525e+06	1.03794e+07	8.38661e+06	1.00324e+07	6.7982e+06	9.29763e+06	5.47051e+06	1.35009e+07	1.22488e+07	1.20222e+07	9.49342e+06	1.06669e+07	7.62724e+06	1.37115e+07	1.05839e+07	1.02107e+07	7.12036e+06	1.0353	0.933304	1.07662	0.921985
PC(34:3)	PC(34:3)+H	PC	(34:3)	(34:3)	0	0	756.554	C42 H79 O8 N1 P1	1.90901e+08	2.26047e+08	1.3055e+08	1.44206e+08	3.65123e+08	1.29819e+08	2.06002e+08	1.53364e+08	1.75381e+08	1.55486e+08	2.22874e+08	1.51504e+08	2.08613e+08	1.97864e+08	1.17592e+08	2.29136e+08	2.18487e+08	2.46852e+08	1.85575e+08	1.22925e+08	1.66735e+08	1.60337e+08	4.39056e+08	1.4421e+08	1.75341e+08	3.0806e+08	1.25666e+08	1.80119e+08	1.3841e+08	1.24073e+08	1.95942e+08	1.15889	0.562449	0.918492	0.593593
PC(16:0_22:6)	PC(38:6)+Na	PC	(16:0_22:6)	(16:0)	(22:6)	0	828.551	C46 H80 O8 N1 P1 Na1	7.26275e+06	8.5568e+06	3.58054e+06	7.71545e+06	5.00055e+06	6.80828e+06	1.27591e+07	5.6992e+06	7.001e+06	3.89832e+06	4.48081e+06	5.69794e+06	8.04356e+06	5.15854e+06	5.62548e+06	1.33169e+07	9.88758e+06	5.45378e+06	5.06722e+06	6.2502e+06	7.44728e+06	7.23564e+06	6.15902e+06	5.77394e+06	9.78014e+06	7.30834e+06	3.21705e+06	7.73405e+06	5.40943e+06	5.77982e+06	6.57657e+06	0.992144	0.588636	0.90552	0.436028
PC(40:4e)	PC(40:4e)+H	PC	(40:4e)	(40:4e)	0	0	824.653	C48 H91 O7 N1 P1	1.39303e+07	2.51146e+07	1.60125e+07	1.52679e+07	1.43607e+07	1.59083e+07	1.2352e+07	1.47693e+07	9.76616e+06	1.77225e+07	1.7394e+07	1.652e+07	1.92644e+07	1.20811e+07	1.32591e+07	1.30312e+07	1.15332e+07	1.46957e+07	1.21817e+07	1.40476e+07	9.36074e+06	1.92155e+07	1.70428e+07	1.74755e+07	1.62353e+07	1.40002e+07	1.61587e+07	2.02264e+07	1.80733e+07	1.58563e+07	1.55846e+07	0.87588	0.30758	1.05834	0.8314
PC(31:2e)	PC(31:2e)+H	PC	(31:2e)	(31:2e)	0	0	702.543	C39 H77 O7 N1 P1	7.1271e+07	7.01115e+07	6.51997e+07	5.93727e+07	8.21228e+07	5.70579e+07	5.85694e+07	5.72119e+07	6.33721e+07	6.88782e+07	7.40391e+07	6.45167e+07	5.93299e+07	5.78204e+07	5.52987e+07	6.81986e+07	6.99547e+07	6.8043e+07	6.46929e+07	5.63233e+07	6.89097e+07	5.66082e+07	7.70698e+07	6.66467e+07	6.98778e+07	6.84664e+07	6.5672e+07	6.70515e+07	6.63239e+07	5.94212e+07	7.14128e+07	1.01251	0.488085	1.0284	0.854966
PC(42:5e)	PC(42:5e)+H	PC	(42:5e)	(42:5e)	0	0	850.668	C50 H93 O7 N1 P1	8.33992e+06	1.86456e+07	1.18735e+07	1.07999e+07	1.14369e+07	1.06916e+07	1.26879e+07	9.95881e+06	8.03008e+06	1.10866e+07	1.27662e+07	1.35353e+07	1.30374e+07	6.81521e+06	9.4321e+06	1.39674e+07	1.07443e+07	1.0398e+07	8.16683e+06	1.17819e+07	8.1306e+06	18392663	1.51861e+07	1.27298e+07	1.1193e+07	1.07975e+07	9.56116e+06	1.58304e+07	1.20247e+07	1.184e+07	8.82081e+06	1.00012	0.950686	0.978671	0.715753
PC(14:1e_16:0)	PC(30:1e)+H	PC	(14:1e_16:0)	(14:1e)	(16:0)	0	690.543	C38 H77 O7 N1 P1	1.45118e+06	2.30949e+06	2.23794e+06	1.46141e+06	1.57696e+06	1.20095e+06	1.80454e+06	1.61435e+06	890216	2.33821e+06	2.14236e+06	2.60176e+06	2.45146e+06	2.25589e+06	1.30734e+06	2.17735e+06	838202	1.50258e+06	2.13731e+06	2.37678e+06	844361	2.40509e+06	1.48532e+06	2.59098e+06	1.75351e+06	2.28183e+06	1.85616e+06	1.96935e+06	1.34265e+06	1.45898e+06	1.89655e+06	1.26201	0.731986	1.17705	0.555706
PC(39:5e)	PC(39:5e)+H	PC	(39:5e)	(39:5e)	0	0	808.621	C47 H87 O7 N1 P1	8.34955e+06	6.877e+06	6.0903e+06	8.04469e+06	3.89985e+06	7.57333e+06	3.90567e+06	7.24622e+06	3.27911e+06	8.44974e+06	8.93633e+06	8.82305e+06	4.51431e+06	5.3453e+06	7.05581e+06	2.38925e+06	6.62725e+06	5.0764e+06	4.20095e+06	2.58053e+06	3.22607e+06	5.26697e+06	4.69086e+06	1.12141e+07	4.58896e+06	7.74408e+06	5.36053e+06	9.06611e+06	7.17277e+06	9.22735e+06	6.92447e+06	0.659079	0.0752618	1.04301	0.434729
PC(17:1_14:3)	PC(31:4)+H	PC	(17:1_14:3)	(17:1)	(14:3)	0	712.491	C39 H71 O8 N1 P1	1.93624e+06	4.08568e+06	2.70218e+06	3.15648e+06	2.67248e+06	2.67565e+06	1.22513e+06	2.41257e+06	1.48147e+06	4.292e+06	2.82935e+06	2.44628e+06	2.62886e+06	2.49015e+06	2.09191e+06	2.07677e+06	2.0547e+06	3.43997e+06	2.89701e+06	1.73421e+06	1.59062e+06	1.90794e+06	2.74708e+06	2.62185e+06	1.94667e+06	3.74743e+06	3.719e+06	3.60313e+06	2.55142e+06	2.56024e+06	1.64232e+06	0.85676	0.362531	0.956865	0.326635
PC(38:7e)	PC(38:7e)+H	PC	(38:7e)	(38:7e)	0	0	790.575	C46 H81 O7 N1 P1	1.23859e+07	1.12046e+07	5.22184e+06	4.17417e+06	3.16532e+06	5.99506e+06	1.57781e+07	3.87042e+06	5.89696e+06	5.84443e+06	4.50362e+06	5.59787e+06	9.38561e+06	7.52986e+06	3.3303e+06	2.13489e+07	5.13372e+06	3.70754e+06	8.04247e+06	5.94731e+06	3.86578e+06	8.62517e+06	3.59264e+06	5.14904e+06	1.41826e+07	9.08381e+06	5.27815e+06	9.81296e+06	4.79979e+06	5.79108e+06	1.2893e+07	0.969764	0.92534	1.51521	0.620811
PC(42:0)	PC(42:0)+H	PC	(42:0)	(42:0)	0	0	874.726	C50 H101 O8 N1 P1	2.54573e+06	125698	1.3596e+06	2.01558e+06	1.06497e+06	2.56959e+06	947546	167281	2.02277e+06	1.26992e+06	2.18291e+06	856191	78720.8	1.92438e+06	1.35659e+06	1.21355e+06	2.01546e+06	3.07915e+06	1.58926e+06	1.10348e+06	150189	1.11417e+06	343996	1.47366e+06	1.31767e+06	1.70524e+06	1.11424e+06	113044	1.7413e+06	1.17549e+06	79344.7	0.977419	0.721581	0.864581	0.341764
PC(40:9e)	PC(40:9e)+K	PC	(40:9e)	(40:9e)	0	0	852.53	C48 H80 O7 N1 P1 K1	212532	304787	419432	55855.6	127466	257818	401073	287249	439672	126694	857707	190201	383700	182886	333091	815597	71768	123335	158354	264858	159690	405847	257568	250370	187860	432725	150832	361001	360300	111109	385082	0.931883	0.81725	1.3975	0.711932
PC(36:0)	PC(36:0)+H	PC	(36:0)	(36:0)	0	0	790.632	C44 H89 O8 N1 P1	1.58222e+07	1.10233e+07	1.0658e+07	1.11177e+07	1.39843e+07	1.40395e+07	1.06548e+07	1.27183e+07	1.41696e+07	1.16589e+07	1.9252e+07	8.7642e+06	1.11088e+07	1.07672e+07	1.19232e+07	1.09313e+07	1.27578e+07	1.29665e+07	1.07073e+07	1.25397e+07	1.27624e+07	1.29446e+07	1.33265e+07	1.00758e+07	1.36742e+07	1e+07	9.94222e+06	1.01742e+07	1.68304e+07	1.56966e+07	1.85074e+07	1.00352	0.188255	1.22994	0.441453
PC(43:6)	PC(43:6)+H	PC	(43:6)	(43:6)	0	0	876.648	C51 H91 O8 N1 P1	2.64191e+06	1.60913e+06	2.40389e+06	746932	2.26518e+06	1.82866e+06	5.66206e+06	2.74191e+06	3.26667e+06	1.12679e+06	7.60098e+06	1.71112e+06	3.83553e+06	4.10143e+06	1.52895e+06	4.78612e+06	1.76628e+06	1.24176e+06	2.99248e+06	3.31371e+06	2.94391e+06	3.20836e+06	3.53724e+06	1.42896e+06	2.27315e+06	1.88421e+06	1.60612e+06	1.87129e+06	4.27935e+06	1.2328e+06	4.92199e+06	1.32807	0.890385	0.831816	0.759883
PC(26:2)	PC(26:2)+H	PC	(26:2)	(26:2)	0	0	646.444	C34 H65 O8 N1 P1	153255	74540.2	250304	18624.6	32080.9	69595.1	233193	163494	106731	64733.8	180800	103791	251679	183738	145948	163837	39688.4	9981.41	153145	288804	87692.1	212518	49052.6	104835	78647.5	56214.1	141168	56692.3	139935	55882.9	434062	1.42072	0.510753	1.0551	0.660481
PC(40:7)	PC(40:7)+H	PC	(40:7)	(40:7)	0	0	832.585	C48 H83 O8 N1 P1	1.93329e+07	2.64869e+07	1.15085e+07	2.28758e+07	1.96745e+07	2.16355e+07	3.88725e+07	4.89373e+07	2.03662e+07	1.23954e+07	2.17794e+07	1.59143e+07	1.9529e+07	1.56919e+07	1.85879e+07	4.46398e+07	3.30246e+07	19745523	1.59463e+07	1.8756e+07	2.07436e+07	2.57319e+07	2.28313e+07	1.543e+07	3.13416e+07	2.61516e+07	1.15267e+07	2.17631e+07	2.22435e+07	1.99289e+07	4.84218e+07	0.935071	0.862636	1.0281	0.201205
PC(35:3)	PC(35:3)+H	PC	(35:3)	(35:3)	0	0	770.569	C43 H81 O8 N1 P1	18504759	2.66535e+07	2.60707e+07	2.47133e+07	2.62197e+07	2.41278e+07	1.89893e+07	2.58459e+07	2.37814e+07	3.09799e+07	3.39087e+07	1.8864e+07	2.00351e+07	2.39546e+07	2.40189e+07	2.18719e+07	2.80845e+07	3.14928e+07	2.69174e+07	2.33415e+07	2.48173e+07	2.56319e+07	2.79013e+07	1.92854e+07	2.17747e+07	3.04638e+07	2.78951e+07	2.34123e+07	2.59522e+07	2.54567e+07	2.13164e+07	0.965921	0.933481	1.03008	0.0642867
PC(42:10)	PC(42:10)+H	PC	(42:10)	(42:10)	0	0	854.569	C50 H81 O8 N1 P1	8.26765e+06	8.74781e+06	5.14846e+06	4.81997e+06	7.77195e+06	4.71762e+06	9.04049e+06	4.91926e+06	5.69185e+06	5.02341e+06	5.16778e+06	4.29154e+06	6.50473e+06	5.67023e+06	4.59255e+06	1.09726e+07	5.67711e+06	5.03039e+06	5.96487e+06	3.89535e+06	5.22243e+06	4.6034e+06	9.02745e+06	4.45273e+06	6.95861e+06	5.29811e+06	5.08425e+06	6.1541e+06	5.16657e+06	3.81489e+06	7.30337e+06	1.05588	0.83562	0.681697	0.0827955
PC(35:1)	PC(35:1)+H	PC	(35:1)	(35:1)	0	0	774.601	C43 H85 O8 N1 P1	6.32509e+07	5.26959e+07	6.12878e+07	5.1202e+07	4.63745e+07	6.68562e+07	5.45033e+07	6.11629e+07	3.95615e+07	6.71511e+07	5.45199e+07	5.01694e+07	5.69757e+07	5.79231e+07	5.38124e+07	5.92959e+07	3.75493e+07	4.69076e+07	5.76654e+07	4.72567e+07	3.68306e+07	6.12156e+07	4.92308e+07	5.0665e+07	6.0564e+07	5.45444e+07	5.87122e+07	4.73057e+07	7.58278e+07	6.45932e+07	7.44201e+07	0.958303	0.0795219	1.1112	0.304159
PC(35:0e)	PC(35:0e)+H	PC	(35:0e)	(35:0e)	0	0	762.637	C43 H89 O7 N1 P1	384876	494568	275510	167859	293721	209167	130451	228540	165767	239945	337901	211005	249804	310575	212362	290030	218119	265722	262426	256630	245743	205610	248588	259262	195319	255674	242985	252565	328062	252850	617948	1.081	0.752603	0.917752	0.77293
PC(37:3e)	PC(37:3e)+H	PC	(37:3e)	(37:3e)	0	0	784.621	C45 H87 O7 N1 P1	4.84847e+06	3.65643e+06	3.96955e+06	4.42724e+06	6.2801e+06	4.72674e+06	3.3513e+06	3.61288e+06	5.13938e+06	4.41208e+06	5.02058e+06	5.06307e+06	2.41356e+06	4.97966e+06	3.63888e+06	3.08506e+06	5.92057e+06	6.13119e+06	4.69937e+06	3.72949e+06	5.80368e+06	3.08548e+06	6.42143e+06	5.87908e+06	6.2746e+06	5.01685e+06	4.33785e+06	3.00514e+06	5.28185e+06	6.61426e+06	4.39067e+06	1.05736	0.779404	1.13318	0.319721
PC(35:2e)	PC(35:2e)+H	PC	(35:2e)	(35:2e)	0	0	758.606	C43 H85 O7 N1 P1	7.07411e+06	6.69325e+06	5.84533e+06	6.11846e+06	8.9535e+06	6.54584e+06	4.94467e+06	4.99458e+06	6.45878e+06	7.46943e+06	8.93911e+06	7.24883e+06	4.86999e+06	6.05983e+06	5.38181e+06	4.33944e+06	7.78677e+06	8.43233e+06	7.55197e+06	5.21157e+06	6.83876e+06	5.07471e+06	8.00812e+06	7.42698e+06	7.16768e+06	6.8702e+06	6.73891e+06	5.16959e+06	7.11126e+06	6.53872e+06	6.79927e+06	0.97428	0.43305	1.03872	0.946664
PC(38:6)	PC(38:6)+H	PC	(38:6)	(38:6)	0	0	806.569	C46 H81 O8 N1 P1	9.29304e+08	1217484712	2.51583e+08	7.56521e+08	3.82128e+08	6.73152e+08	1740804422	6.90799e+08	4.21812e+08	4.7694e+08	6.8123e+08	6.95335e+08	9.01679e+08	6.28945e+08	5.8368e+08	2053137742	1154256871	6.86967e+08	3.96509e+08	3.64151e+08	8.40945e+08	8.50457e+08	4.80179e+08	662357854	1437537631	9.16505e+08	4.21564e+08	1039997473	6.49352e+08	5.89199e+08	9.10893e+08	0.983452	0.773639	1.20406	0.990991
PC(32:2)	PC(32:2)+H	PC	(32:2)	(32:2)	0	0	730.538	C40 H77 O8 N1 P1	4.19131e+07	5.60363e+07	3.36914e+07	3.80222e+07	7.11572e+07	4.23464e+07	4.71403e+07	5.1987e+07	4.06905e+07	3.90199e+07	8.87516e+07	6.15054e+07	6.29974e+07	4.68729e+07	4.05033e+07	5.42139e+07	4.86025e+07	8.81848e+07	5.86968e+07	2.80087e+07	3.88243e+07	4.69295e+07	8.52258e+07	4.90579e+07	3.32573e+07	6.21241e+07	2.65048e+07	5.75219e+07	4.85436e+07	3.50879e+07	3.38586e+07	1.09134	0.610241	0.828594	0.391995
PC(30:0e)	PC(30:0e)+H	PC	(30:0e)	(30:0e)	0	0	692.559	C38 H79 O7 N1 P1	4.30135e+06	6.12162e+06	5.64106e+06	5.48896e+06	3.56853e+06	2.81033e+06	5.91548e+06	6.78986e+06	2.63124e+06	7.46163e+06	6.49391e+06	5.42044e+06	4.13201e+06	4.45546e+06	4.14338e+06	5.49841e+06	2.66459e+06	3.25871e+06	5.64442e+06	5.3466e+06	1.80156e+06	6.11448e+06	5.57373e+06	6.01016e+06	5.4667e+06	6.23277e+06	4.88626e+06	5.74152e+06	3.71054e+06	3.9652e+06	5.87735e+06	0.880687	0.0124084	0.995944	0.301167
PC(41:6)	PC(41:6)+H	PC	(41:6)	(41:6)	0	0	848.616	C49 H87 O8 N1 P1	5.02987e+06	3.28276e+06	8.50407e+06	1.58132e+06	6.17285e+06	3.14446e+06	1.43239e+07	6.45659e+06	1.01865e+07	2.15449e+06	1.8685e+07	4.35066e+06	9.28145e+06	6.79424e+06	4.02825e+06	1.64894e+07	2.23478e+06	2.13925e+06	4.29057e+06	1.03508e+07	5.51439e+06	9.95825e+06	8.66421e+06	3.95513e+06	4.1589e+06	6.70073e+06	4.1472e+06	3.60422e+06	8.79933e+06	1.71299e+06	1.45111e+07	1.09872	0.99471	0.826841	0.831436
PC(42:11)	PC(42:11)+H	PC	(42:11)	(42:11)	0	0	852.554	C50 H79 O8 N1 P1	5.03672e+06	4.98818e+06	4.8969e+06	4.69408e+06	7.63857e+06	3.4239e+06	3.9172e+06	4.36471e+06	3.9595e+06	3.76115e+06	4.48086e+06	3.73225e+06	4.50553e+06	3.91951e+06	4.12434e+06	5.13641e+06	4.18158e+06	4.79541e+06	4.25075e+06	1.97274e+06	4.08564e+06	2.76982e+06	7.01485e+06	3.76568e+06	3.74408e+06	4.00544e+06	3.79616e+06	3.8522e+06	5.02727e+06	3.95045e+06	4.47965e+06	0.938992	0.443348	0.806724	0.0960722
PC(31:2)	PC(31:2)+H	PC	(31:2)	(31:2)	0	0	716.522	C39 H75 O8 N1 P1	8.63948e+07	1.14357e+08	1.02657e+08	9.05198e+07	1.07661e+08	1.10327e+08	8.33854e+07	9.39101e+07	9.06684e+07	1.24234e+08	1.38439e+08	6.45431e+07	8.62627e+07	9.17148e+07	9.52941e+07	8.67035e+07	9.62759e+07	1.21799e+08	1.03798e+08	7.42525e+07	1.02948e+08	7.05047e+07	1.12801e+08	6.34942e+07	8.45329e+07	1.04987e+08	139621123	1.23094e+08	1.15998e+08	9.97361e+07	1.06706e+08	0.951375	0.175765	1.03945	0.179874
PC(33:0)	PC(33:0)+H	PC	(33:0)	(33:0)	0	0	748.585	C41 H83 O8 N1 P1	2.10637e+07	1.44002e+07	21831411	2.06093e+07	1.71777e+07	2.30532e+07	1.42412e+07	2.46774e+07	1.0404e+07	2.36092e+07	2.58708e+07	1.93053e+07	2.19054e+07	1.55486e+07	2.34217e+07	2.15637e+07	5.74225e+06	2.01336e+07	2.19014e+07	2.39752e+07	1.03628e+07	2.4054e+07	1.64771e+07	1.49688e+07	1.30325e+07	2.15912e+07	2.10438e+07	1.40489e+07	2.65843e+07	1.39678e+07	2.50499e+07	1.00058	0.38173	1.02109	0.901659
PC(44:5e)	PC(44:5e)+H	PC	(44:5e)	(44:5e)	0	0	878.7	C52 H97 O7 N1 P1	1.01941e+07	2.48429e+07	1.51747e+07	1.54595e+07	1.3528e+07	1.17135e+07	1.70106e+07	1.21662e+07	1.05168e+07	1.68033e+07	1.80131e+07	1.59973e+07	1.90334e+07	1.44866e+07	1.19626e+07	1.66299e+07	1.28119e+07	1.61567e+07	1.35184e+07	1.60747e+07	9.77939e+06	2.50283e+07	1.80551e+07	1.95657e+07	1.15955e+07	1.72776e+07	1.51096e+07	2.09537e+07	1.21131e+07	1.42233e+07	9.54712e+06	1.05214	0.541009	0.937306	0.606092
PC(37:2)	PC(37:2)+H	PC	(37:2)	(37:2)	0	0	800.616	C45 H87 O8 N1 P1	1.03619e+07	1.1282e+07	1.21237e+07	1.02321e+07	1.26454e+07	1.41072e+07	1.06127e+07	1.10044e+07	6.99885e+06	1.15212e+07	1.35124e+07	9.09593e+06	1.03716e+07	8.62194e+06	9.53049e+06	1.27905e+07	8.36128e+06	7.97412e+06	7.92136e+06	1.04111e+07	8.03954e+06	1.29526e+07	1.56534e+07	8.6539e+06	1.00423e+07	9.47113e+06	8.49802e+06	9.21752e+06	1.5129e+07	1.37225e+07	1.12789e+07	0.815942	0.216019	0.890119	0.459482
PC(40:7e)	PC(40:7e)+H	PC	(40:7e)	(40:7e)	0	0	818.606	C48 H85 O7 N1 P1	3.2463e+07	2.3584e+07	1.68613e+07	1.49008e+07	1.46682e+07	1.60085e+07	3.49147e+07	1.85212e+07	2.02735e+07	1.95666e+07	2.11296e+07	1.60964e+07	2.60294e+07	2.28503e+07	1.58251e+07	4.32685e+07	1.92359e+07	1.5027e+07	2.05075e+07	1.81084e+07	2.02127e+07	2.32123e+07	1.81364e+07	1.68212e+07	3.69807e+07	2.39543e+07	1.66017e+07	2.22807e+07	1.83751e+07	1.72933e+07	3.38642e+07	1.03573	0.77202	1.32141	0.0941206
PC(14:0e_22:6)	PC(36:6e)+H	PC	(14:0e_22:6)	(14:0e)	(22:6)	0	764.559	C44 H79 O7 N1 P1	1.29263e+07	1.18247e+07	7.81583e+06	7.23271e+06	5.90245e+06	5.29332e+06	5.76964e+06	5.83344e+06	3.12022e+06	1.00651e+07	4.97737e+06	6.15259e+06	7.87754e+06	7.51946e+06	5.85785e+06	8.4339e+06	4.42388e+06	5.66807e+06	8.20294e+06	4.43049e+06	4.12547e+06	5.41726e+06	5.97772e+06	6.49882e+06	1.40441e+07	8.86542e+06	8.53895e+06	9.4117e+06	4.88398e+06	5.93711e+06	1.2664e+07	0.981795	0.18179	1.22574	0.384748
PC(29:1)	PC(29:1)+H	PC	(29:1)	(29:1)	0	0	690.507	C37 H73 O8 N1 P1	1.81527e+07	3.27039e+07	7.66502e+06	1.36071e+07	1.80723e+07	1.80093e+07	2.61341e+07	2.2436e+07	1.68656e+07	2.27899e+07	4.57571e+07	1.17854e+07	1.52018e+07	1.92215e+07	2.67767e+07	2.18833e+07	1.92649e+07	2.14213e+07	3.66965e+07	2.96305e+07	2.57866e+07	1.96655e+07	2.62123e+07	1.68129e+07	1.81623e+07	2.35956e+07	2.81589e+07	1.84561e+07	2.71198e+07	1.6044e+07	4.09708e+07	1.19544	0.518584	1.30562	0.207059
PC(38:5e)	PC(38:5e)+H	PC	(38:5e)	(38:5e)	0	0	794.606	C46 H85 O7 N1 P1	4.28783e+08	2.97912e+08	2.05428e+08	1.57541e+08	1.73967e+08	200004249	1.77517e+08	1.46508e+08	1.56403e+08	2.60077e+08	2.27959e+08	1.7798e+08	227556530	3.70967e+08	2.5631e+08	1.90612e+08	1.78561e+08	1.9342e+08	1.78175e+08	1.58392e+08	152979908	2.14137e+08	1.92354e+08	1.79452e+08	2.50584e+08	3.98809e+08	1.97719e+08	2.63085e+08	1.74872e+08	1.9415e+08	4.74054e+08	1.01318	0.632342	1.25289	0.448718
PC(42:6)	PC(42:6)+H	PC	(42:6)	(42:6)	0	0	862.632	C50 H89 O8 N1 P1	853033	1.30135e+06	854088	785117	551033	487415	990706	1.09496e+06	1.19294e+06	832658	1.23688e+06	444339	1.12021e+06	745245	325615	1.0677e+06	602954	518061	658591	649945	897569	469559	1.58078e+06	530786	926518	463464	802219	694297	568213	653179	903961	0.766516	0.23249	0.813916	0.391004
PC(16:0_13:0)	PC(29:0)+H	PC	(16:0_13:0)	(16:0)	(13:0)	0	692.522	C37 H75 O8 N1 P1	1.7573e+07	2.52981e+07	7.67384e+06	1.36683e+07	1.50323e+07	1.54555e+07	2.12929e+07	2.161e+07	1.60341e+07	1.87765e+07	3.10227e+07	1.26859e+07	1.37945e+07	1.57283e+07	2.61597e+07	1.72809e+07	1.32793e+07	1.69074e+07	2.61127e+07	2.15636e+07	1.66865e+07	1.67144e+07	1.8124e+07	1.66421e+07	1.56806e+07	1.84105e+07	2.1428e+07	1.41808e+07	2.41975e+07	1.52264e+07	3.72658e+07	1.00044	0.917673	1.1912	0.231827
PC(31:0e)	PC(31:0e)+H	PC	(31:0e)	(31:0e)	0	0	706.575	C39 H81 O7 N1 P1	2.4648e+06	2.44538e+06	3.41825e+06	2.16045e+06	1.40317e+06	1.7802e+06	2.06419e+06	3.04637e+06	522131	3.08124e+06	2.34167e+06	2.50765e+06	1.87965e+06	1.84532e+06	2.48504e+06	1.75385e+06	403822	1.40915e+06	1.78793e+06	3.30542e+06	382135	3.21818e+06	2.04509e+06	3.04065e+06	2.23329e+06	1.9632e+06	2.90961e+06	2.05173e+06	2.26978e+06	1.79721e+06	3.0417e+06	0.778135	0.0404098	1.03371	0.753247
PC(20:0)	PC(20:0)+H	PC	(20:0)	(20:0)	0	0	566.382	C28 H57 O8 N1 P1	372833	340508	521224	137457	366705	375440	627797	501934	538715	240966	592451	497275	774266	496734	395181	584623	240857	191684	423058	532269	461069	549884	358332	441580	216118	239611	369285	278080	633224	270071	692544	1.0343	0.695951	0.745856	0.924765
PC(42:5)	PC(42:5)+H	PC	(42:5)	(42:5)	0	0	864.648	C50 H91 O8 N1 P1	655315	1.06298e+06	742413	876895	595193	417630	790879	707140	1.32057e+06	560241	867406	785341	555517	636379	372314	963337	1.36883e+06	1.29278e+06	784343	406623	775925	680717	929358	688399	799508	834539	586780	847516	574991	400036	626539	0.958482	0.962779	0.843922	0.204546
PC(30:1_11:4)	PC(41:5)+H	PC	(30:1_11:4)	(30:1)	(11:4)	0	850.632	C49 H89 O8 N1 P1	6.49334e+06	4.46001e+06	3.56877e+06	2.59609e+06	2.28158e+06	2.70196e+06	4.90667e+06	2.24326e+06	2.01184e+06	3.90403e+06	2.57982e+06	2.51664e+06	4.68076e+06	3.77816e+06	1.91133e+06	5.67388e+06	2.68614e+06	2.78353e+06	3.62109e+06	2.44554e+06	2.76562e+06	3.11712e+06	2.48829e+06	2.87941e+06	6.16829e+06	3.44236e+06	3.6354e+06	5.00495e+06	2.63765e+06	3.07074e+06	5.9697e+06	1.06887	0.758756	1.01867	0.35007
PC(40:5)	PC(40:5)+H	PC	(40:5)	(40:5)	0	0	836.616	C48 H87 O8 N1 P1	3.30262e+07	6.18889e+07	3.10419e+07	4.40197e+07	4.20723e+07	3.62387e+07	4.21363e+07	4.15733e+07	3.0377e+07	2.98373e+07	3.94119e+07	4.48644e+07	5.48504e+07	3.00084e+07	3.32502e+07	4.71089e+07	3.67162e+07	4.15671e+07	3.18473e+07	2.50047e+07	3.0575e+07	3.00874e+07	4.13325e+07	4.38479e+07	4.19425e+07	3.71709e+07	2.96468e+07	5.58953e+07	3.86788e+07	3.49285e+07	3.43155e+07	0.863941	0.516584	0.883501	0.594075
PC(36:2)	PC(36:2)+H	PC	(36:2)	(36:2)	0	0	786.601	C44 H85 O8 N1 P1	8007765701	8158630180	1654269896	9577348087	5103389220	5959480001	3675014178	3123412978	9833315190	5266716410	4674525290	1482295443	5916488810	12384374579	6109083681	17588859593	8469282844	1965278881	7657255131	1483514389	2064843545	18133988680	25105701396	6570783431	18607371994	2085603310	1415401328	14441432886	16531032396	12753375185	8829445620	1.37202	0.102797	2.14001	0.0915159
PC(24:0)	PC(24:0)+H	PC	(24:0)	(24:0)	0	0	622.444	C32 H65 O8 N1 P1	224849	249146	434239	113519	378545	321267	383337	276006	453586	162397	474234	239978	323642	424812	239139	298008	215832	184492	355111	373779	311732	368245	616540	262835	124289	223318	224112	155921	517383	190376	349920	1.06379	0.621447	0.695117	0.334893
PC(40:9)	PC(40:9)+H	PC	(40:9)	(40:9)	0	0	828.554	C48 H79 O8 N1 P1	9.53268e+06	1.09785e+07	5.44838e+06	8.75345e+06	7.23169e+06	7.6879e+06	1.47623e+07	7.10803e+06	8.86187e+06	5.49086e+06	6.57186e+06	7.64775e+06	9.37709e+06	7.17338e+06	6.72803e+06	1.58494e+07	1.10343e+07	7.04747e+06	6.75566e+06	6.85956e+06	8.82639e+06	9.03707e+06	8.11177e+06	7.28569e+06	1.19674e+07	8.81108e+06	4.57476e+06	1.00067e+07	7.26836e+06	7.17034e+06	8.72708e+06	1.00403	0.766614	0.996988	0.447557
PC(19:4e)	PC(19:4e)+H	PC	(19:4e)	(19:4e)	0	0	530.324	C27 H49 O7 N1 P1	5.04204e+06	3.48322e+06	1.34026e+07	2.76446e+06	4.88154e+06	6.69324e+06	6.64328e+06	1.32574e+07	9.01817e+06	6.61322e+06	1.36577e+07	7.56826e+06	1.08214e+07	7.94536e+06	8.20315e+06	5.05397e+06	4.40616e+06	4.26067e+06	5.16056e+06	1.03216e+07	6.43297e+06	1.14205e+07	5.06531e+06	5.71287e+06	2.35242e+06	2.93706e+06	6.38253e+06	4.54001e+06	1.12248e+07	6.76338e+06	1.04205e+07	0.910721	0.592596	1.26586	0.886988
PC(35:3e)	PC(35:3e)+H	PC	(35:3e)	(35:3e)	0	0	756.59	C43 H83 O7 N1 P1	4.15736e+06	3.56028e+06	3.28964e+06	5.65789e+06	8.70599e+06	6.8575e+06	4.31709e+06	4.77818e+06	1.03431e+07	7.27359e+06	6.9982e+06	4.32675e+06	4.41655e+06	5.7743e+06	3.3837e+06	1.84893e+06	7.57136e+06	4.59821e+06	6.72391e+06	4.38152e+06	4.31247e+06	2.83305e+06	9.2184e+06	7.44655e+06	6.9809e+06	7.44523e+06	3.75085e+06	5.13288e+06	6.78024e+06	7.23358e+06	4.12144e+06	0.863808	0.46792	1.57056	0.390342
PC(36:2e)	PC(36:2e)+H	PC	(36:2e)	(36:2e)	0	0	772.621	C44 H87 O7 N1 P1	6.24309e+07	5.86533e+07	4.814e+07	4.28541e+07	5.49155e+07	5.02329e+07	4.83312e+07	4.64334e+07	4.61462e+07	5.26542e+07	5.77899e+07	5.11235e+07	5.00481e+07	4.76953e+07	4.15862e+07	4.98373e+07	4.89102e+07	4.38577e+07	4.70492e+07	5.02133e+07	4.666e+07	5.95653e+07	6.07691e+07	5.70134e+07	7.73676e+07	5.53722e+07	4.54762e+07	4.83341e+07	5.6659e+07	5.22537e+07	6.91255e+07	0.97426	0.505481	1.10231	0.154731
PC(42:4e)	PC(42:4e)+H	PC	(42:4e)	(42:4e)	0	0	852.684	C50 H95 O7 N1 P1	5.71897e+06	1.42854e+07	9.22957e+06	1.21668e+07	1.16784e+07	7.43815e+06	5.93087e+06	6.90572e+06	2.22931e+06	1.00423e+07	9.98393e+06	1.30765e+07	1.19868e+07	6.90384e+06	9.59907e+06	9.90691e+06	7.11048e+06	1.2604e+07	9.08402e+06	1.24134e+07	5.35267e+06	1.12651e+07	1.00825e+07	9.30646e+06	1.05707e+07	7.28116e+06	9.73961e+06	1.31637e+07	8.40835e+06	9.22363e+06	7.83168e+06	1.01522	0.654714	0.999356	0.982996
PC(20:1)	PC(20:1)+H	PC	(20:1)	(20:1)	0	0	564.366	C28 H55 O8 N1 P1	879908	601319	1.66305e+06	422355	653935	891920	959027	1.61819e+06	1.10859e+06	728139	1.75881e+06	980743	1.67684e+06	1.35208e+06	1.34109e+06	908881	504734	504930	1.03981e+06	1.46948e+06	977337	1.4356e+06	709763	884304	441106	486111	1.05993e+06	660372	1.42911e+06	769517	1.56618e+06	1.08979	0.783049	0.874543	0.811
PC(34:0)	PC(34:0)+H	PC	(34:0)	(34:0)	0	0	762.601	C42 H85 O8 N1 P1	1.46924e+08	1.56902e+08	1.10671e+08	1.17603e+08	1.5185e+08	1.32793e+08	1.11888e+08	1.30962e+08	9.888e+07	110695741	1.73694e+08	133552470	1.24461e+08	1.03713e+08	1.30858e+08	1.18358e+08	9.7399e+07	1.57964e+08	1.15282e+08	1.32799e+08	9.04936e+07	1.28085e+08	9.83017e+07	120122591	1.24899e+08	1.18645e+08	1.3318e+08	1.45456e+08	1.45701e+08	1.44976e+08	1.54853e+08	0.904173	0.184461	1.09174	0.628678
PC(38:3)	PC(38:3)+H	PC	(38:3)	(38:3)	0	0	812.616	C46 H87 O8 N1 P1	1.50177e+08	2.05191e+08	2.05082e+08	2.3062e+08	2.6316e+08	2.41942e+08	1.76196e+08	2.35394e+08	2.00143e+08	1.84961e+08	2.38059e+08	2.01721e+08	1.90007e+08	1.60545e+08	1.97567e+08	2.06831e+08	239685441	2.32663e+08	1.49145e+08	1.63449e+08	1.91842e+08	1.87592e+08	3.00486e+08	1.86463e+08	2.04237e+08	1.86825e+08	2.88621e+08	1.85441e+08	2.35706e+08	1.96622e+08	1.68581e+08	0.93072	0.322151	0.958238	0.963524
PC(16:1e_18:1)	PC(34:2e)+H	PC	(16:1e_18:1)	(16:1e)	(18:1)	0	744.59	C42 H83 O7 N1 P1	1.38693e+08	7.49377e+07	5.4619e+07	4.56773e+07	5.36009e+07	6.34157e+07	6.65656e+07	4.86654e+07	4.88648e+07	5.42454e+07	6.76771e+07	6.14864e+07	6.92806e+07	6.19563e+07	4.32248e+07	7.67707e+07	5.46717e+07	5.2852e+07	5.3402e+07	5.73027e+07	3.94442e+07	6.24509e+07	5.58803e+07	6.02583e+07	7.47795e+07	6.32462e+07	5.59154e+07	6.4281e+07	7.16734e+07	5.60701e+07	6.75956e+07	0.97483	0.286797	1.01364	0.573538
PC(34:4)	PC(34:4)+H	PC	(34:4)	(34:4)	0	0	754.538	C42 H77 O8 N1 P1	2.33265e+07	4.17088e+07	1.83348e+07	2.44266e+07	3.49056e+07	2.17021e+07	2.11842e+07	2.40241e+07	1.64953e+07	2.56339e+07	3.91326e+07	3.71352e+07	3.37966e+07	2.57609e+07	1.97405e+07	2.89573e+07	2.19809e+07	3.91126e+07	2.52499e+07	1.73421e+07	1.87663e+07	2.1548e+07	4.39528e+07	3.6589e+07	2.06655e+07	3.23894e+07	1.94791e+07	3.58476e+07	2.27468e+07	2.06702e+07	2.22635e+07	1.05284	0.885151	0.954429	0.592567
PC(36:0e)	PC(36:0e)+H	PC	(36:0e)	(36:0e)	0	0	776.653	C44 H91 O7 N1 P1	3.23329e+06	4.11954e+06	2.46894e+06	2.27004e+06	3.39728e+06	1.88275e+06	3.42654e+06	2.87052e+06	2.64066e+06	2.27044e+06	3.7622e+06	1.93674e+06	3.18575e+06	2.99753e+06	2.02382e+06	2.0999e+06	2.38715e+06	3.15492e+06	3.58371e+06	1.98605e+06	2.12693e+06	2.52382e+06	3.94872e+06	3.64028e+06	2.84628e+06	3.02479e+06	2.04015e+06	3.26229e+06	2.94112e+06	3.64308e+06	4.58186e+06	1.00184	0.839154	0.935513	0.604489
PC(16:0_20:5)	PC(36:5)+Na	PC	(16:0_20:5)	(16:0)	(20:5)	0	802.536	C44 H78 O8 N1 P1 Na1	4.71392e+06	4.8961e+06	1.47797e+06	2.23011e+06	3.86371e+06	1.4122e+06	3.29387e+06	1.90263e+06	2.81655e+06	1.51105e+06	1.90613e+06	3.44232e+06	4.52463e+06	2.63569e+06	1.80422e+06	4.38796e+06	3.8607e+06	3.05799e+06	2.21398e+06	1.34429e+06	3.29201e+06	1.81386e+06	5.01681e+06	3.43707e+06	6.64399e+06	3.89109e+06	1.2196e+06	4.05096e+06	1.36677e+06	1.2686e+06	4.10298e+06	1.25826	0.448228	1.18131	0.880378
PC(35:5)	PC(35:5)+H	PC	(35:5)	(35:5)	0	0	766.538	C43 H77 O8 N1 P1	1.60809e+08	1.38129e+08	1.19311e+08	1.43667e+08	1.60212e+08	1.41058e+08	7.79245e+07	1.28025e+08	1.09046e+08	1.52702e+08	1.2975e+08	1.34622e+08	1.0099e+08	1.27736e+08	1.21844e+08	1.11932e+08	1.3927e+08	1.37432e+08	1.55091e+08	9.28369e+07	1.39215e+08	9.99147e+07	1.49067e+08	169720049	1.77543e+08	1.75468e+08	1.33777e+08	1.31335e+08	1.2037e+08	1.24157e+08	1.14972e+08	0.972199	0.722739	0.931069	0.65242
PC(38:7)	PC(38:7)+H	PC	(38:7)	(38:7)	0	0	804.554	C46 H79 O8 N1 P1	2.75743e+07	3.04978e+07	1.79165e+07	1.95292e+07	26796352	2.00038e+07	3.00316e+07	2.21371e+07	1.89783e+07	2.01465e+07	2.30676e+07	2.14038e+07	2.97389e+07	1.85919e+07	1.58569e+07	3.75929e+07	2.54759e+07	2.41091e+07	2.23218e+07	1.82756e+07	1.85657e+07	2.41467e+07	3.15836e+07	2.20389e+07	3.05813e+07	2.93332e+07	1.73672e+07	2.60819e+07	1.70042e+07	1.89555e+07	2.2738e+07	1.06638	0.708646	0.84855	0.513996
PC(14:1e_20:4)	PC(34:5e)+H	PC	(14:1e_20:4)	(14:1e)	(20:4)	0	738.543	C42 H77 O7 N1 P1	17799947	2.19857e+07	1.76286e+07	1.52278e+07	1.20372e+07	1.43555e+07	1.03797e+07	1.29178e+07	5.87305e+06	2.35598e+07	1.1438e+07	1.42547e+07	1.6459e+07	1.53358e+07	1.33021e+07	1.31612e+07	8.6655e+06	1.18273e+07	1.40695e+07	1.13511e+07	6.92935e+06	1.19518e+07	1.12017e+07	1.51998e+07	1.7664e+07	2.05879e+07	1.88929e+07	1.60847e+07	1.43198e+07	1.47766e+07	1.58344e+07	0.877763	0.0671549	1.05627	0.180259
PC(38:8)	PC(38:8)+H	PC	(38:8)	(38:8)	0	0	802.538	C46 H77 O8 N1 P1	4.95606e+06	4.8961e+06	1.47797e+06	2.12136e+06	3.86371e+06	1.42436e+06	3.60993e+06	1.86453e+06	2.81655e+06	1.39767e+06	1.89854e+06	3.44232e+06	4.80549e+06	2.57273e+06	1.80422e+06	4.04737e+06	3.85606e+06	3.05799e+06	2.56919e+06	1.34429e+06	3.27014e+06	1.79081e+06	5.01317e+06	3.43707e+06	6.64399e+06	3.63717e+06	1.17747e+06	3.61052e+06	1.14741e+06	1.24515e+06	4.22533e+06	1.28154	0.455535	1.00016	0.877197
PC(19:0)	PC(19:0)+H	PC	(19:0)	(19:0)	0	0	552.366	C27 H55 O8 N1 P1	82969.5	79702.1	135808	41061.5	70302.5	77814.3	381287	163414	210587	45375.7	221550	96602.4	202006	129803	132955	308254	69988.8	38453.3	135829	241509	127926	208119	76958.4	106564	50592.8	68366.1	88633.1	67496.5	150268	81795.1	258809	1.46325	0.724945	1.02626	0.560839
PC(45:4)	PC(45:4)+H	PC	(45:4)	(45:4)	0	0	908.71	C53 H99 O8 N1 P1	666106	1.96509e+06	1.40643e+06	1.40876e+06	1.14059e+06	751270	857487	978285	575077	1.14118e+06	1.33537e+06	1.25195e+06	1.62981e+06	822289	602661	1.13453e+06	803287	1.24538e+06	717787	1.10577e+06	633481	1.56219e+06	1.48688e+06	1.31946e+06	1.26918e+06	1.11057e+06	1.29897e+06	1.68497e+06	1.25341e+06	991796	1.11938e+06	0.981829	0.837055	1.09892	0.678266
PC(33:4)	PC(33:4)+H	PC	(33:4)	(33:4)	0	0	740.522	C41 H75 O8 N1 P1	1.45526e+08	2.09237e+08	1.61076e+08	1.96465e+08	1.67806e+08	1.8205e+08	9.09262e+07	1.72933e+08	1.39169e+08	2.13895e+08	179938521	1.60648e+08	1.46299e+08	1.38985e+08	1.70665e+08	129463545	1.70389e+08	2.07984e+08	1.65697e+08	1.29858e+08	1.66324e+08	1.30849e+08	1.66595e+08	1.64797e+08	1.49209e+08	1.91519e+08	1.7816e+08	1.91893e+08	169849189	1.78536e+08	122181002	0.969934	0.432964	1.0617	0.527091
PC(40:2)	PC(40:2)+H	PC	(40:2)	(40:2)	0	0	842.663	C48 H93 O8 N1 P1	1.86941e+06	1.0765e+06	1.05833e+06	1.14823e+06	2.03133e+06	1.96164e+06	1.77485e+06	644801	1.95806e+06	1.88521e+06	2.18675e+06	1.90233e+06	881003	997453	1.19369e+06	1.91375e+06	2.75423e+06	1.92188e+06	1.05458e+06	1.12122e+06	1.91673e+06	1.41976e+06	2.31514e+06	2.06844e+06	2.76852e+06	1312.34	847644	1.47787e+06	2.33552e+06	1.81696e+06	1.40466e+06	0.887843	0.974452	0.832674	0.87702
PC(37:5e)	PC(37:5e)+H	PC	(37:5e)	(37:5e)	0	0	780.59	C45 H83 O7 N1 P1	1.13545e+07	9.45462e+06	8.82097e+06	6.67568e+06	3.02724e+06	6.4078e+06	6.62537e+06	7.03313e+06	1.78116e+06	1.19868e+07	5.83539e+06	8.99587e+06	1.10835e+07	8.56665e+06	4.91274e+06	9.05673e+06	5.55496e+06	3.92527e+06	8.47761e+06	5.45498e+06	4.18335e+06	8.08461e+06	6.26162e+06	9.84599e+06	1.39011e+07	4.39732e+06	1.17664e+07	1.16681e+07	5.94238e+06	1.03942e+07	11037465	1.0465	0.75795	1.65338	0.112321
PC(38:5)	PC(38:5)+H	PC	(38:5)	(38:5)	0	0	808.585	C46 H83 O8 N1 P1	2.86926e+08	4.06623e+08	202559710	2.63699e+08	2.63109e+08	2.17364e+08	2.61052e+08	2.59271e+08	2.13821e+08	2.11858e+08	2.57133e+08	3.24376e+08	3.54523e+08	1.88277e+08	2.26761e+08	3.22367e+08	2.74887e+08	2.80789e+08	1.84468e+08	1.62446e+08	2.1163e+08	2.15069e+08	2.95627e+08	294626465	3.83381e+08	2.52744e+08	2.00815e+08	3.86567e+08	2.19729e+08	212360383	281693569	0.964109	0.598074	0.960606	0.886787
PC(37:5)	PC(37:5)+H	PC	(37:5)	(37:5)	0	0	794.569	C45 H81 O8 N1 P1	1.57471e+07	1.5604e+07	1.33085e+07	1.38536e+07	1.24059e+07	1.21827e+07	1.0134e+07	1.34856e+07	1.15423e+07	1.59662e+07	1.44187e+07	1.38571e+07	1.13609e+07	1.186e+07	1.34604e+07	1.16999e+07	1.28994e+07	1.45338e+07	1.38222e+07	1.24218e+07	1.23616e+07	1.32195e+07	1.34053e+07	1.37321e+07	1.79502e+07	1.5879e+07	1.37655e+07	1.44045e+07	9.86594e+06	12611713	2.51773e+07	0.955367	0.370128	1.08236	0.323613
PC(47:4)	PC(47:4)+H	PC	(47:4)	(47:4)	0	0	936.742	C55 H103 O8 N1 P1	138585	1.6264e+06	869508	1.02047e+06	578156	439262	902171	933615	218275	919910	1.40738e+06	744160	908176	682801	369090	673862	500508	1.01557e+06	672775	825619	465688	1.2412e+06	1.22804e+06	739896	780904	830433	863532	1.29504e+06	762800	784371	967128	0.803021	0.776218	0.955061	0.571698
PC(18:3e_18:1)	PC(36:4e)+H	PC	(18:3e_18:1)	(18:3e)	(18:1)	0	768.59	C44 H83 O7 N1 P1	9.59273e+08	9.58637e+08	8.43799e+08	4.28082e+08	169095896	1.95022e+08	5.03488e+08	2.33285e+08	1.62863e+08	1155315417	5.737e+08	4.65328e+08	4.36407e+08	3.42772e+08	4.05108e+08	3.22743e+08	3.53979e+08	4.15589e+08	6.22053e+08	4.7623e+08	1.49942e+08	619999727	1.85116e+08	5.04181e+08	1060286431	6.6769e+08	8.16462e+08	4.42612e+08	4.22204e+08	2.51735e+08	5.34498e+08	0.847113	0.137791	1.06159	0.761047
PC(30:2)	PC(30:2)+H	PC	(30:2)	(30:2)	0	0	702.507	C38 H73 O8 N1 P1	147657	486396	330811	377906	961496	1.11518e+06	300746	696622	160574	419163	1.46744e+06	682669	363629	496828	685161	230100	444106	608180	459010	263014	151793	356288	1.23209e+06	700504	150657	468087	436929	232562	1.1959e+06	314755	185699	0.997301	0.263057	0.832893	0.43539
PC(31:1)	PC(31:1)+H	PC	(31:1)	(31:1)	0	0	718.538	C39 H77 O8 N1 P1	148554559	1.96875e+08	1.94017e+08	1.98395e+08	2.01008e+08	1.86109e+08	1.57806e+08	2.04044e+08	1.89017e+08	2.13521e+08	2.181e+08	1.18033e+08	1.41163e+08	1.78203e+08	198608960	1.89087e+08	200887393	1.88451e+08	1.99607e+08	184491274	2.13713e+08	1.39605e+08	1.88981e+08	1.3708e+08	141774172	2.04243e+08	2.04823e+08	1.56485e+08	1.8766e+08	1.72176e+08	2.02539e+08	0.965564	0.534034	0.967234	0.860098
PC(40:4)	PC(40:4)+H	PC	(40:4)	(40:4)	0	0	838.632	C48 H89 O8 N1 P1	1.98065e+07	4.03375e+07	2.95578e+07	2.66291e+07	2.41484e+07	2.94695e+07	1.43862e+07	2.99919e+07	2.72041e+07	3.00219e+07	3.31852e+07	4.23277e+07	3.26178e+07	2.73279e+07	3.1651e+07	1.44767e+07	3.07042e+07	4.25404e+07	2.03407e+07	2.20327e+07	2.20363e+07	2.88748e+07	2.81284e+07	2.89808e+07	2.63809e+07	3.52688e+07	2.87687e+07	3.62031e+07	3.31763e+07	3.4147e+07	2.28099e+07	0.965709	0.610548	1.24587	0.0696771
PC(42:2)	PC(42:2)+H	PC	(42:2)	(42:2)	0	0	870.695	C50 H97 O8 N1 P1	3.93355e+06	3.83579e+06	2.69776e+06	3.15698e+06	4.31984e+06	5.02314e+06	3.29877e+06	3.30848e+06	6.06046e+06	2.98978e+06	4.81249e+06	2.46243e+06	2.56905e+06	4.34744e+06	2.85707e+06	3.78805e+06	5.61e+06	4.64406e+06	4.42227e+06	2.21576e+06	5.75892e+06	3.0711e+06	5.12361e+06	3.40096e+06	4.21754e+06	5.19159e+06	2.78074e+06	3.24588e+06	5.08058e+06	4.45743e+06	4.23475e+06	1.13874	0.520577	1.10401	0.1338
PC(36:6)	PC(36:6)+H	PC	(36:6)	(36:6)	0	0	778.538	C44 H77 O8 N1 P1	3.91265e+06	7.32424e+06	1.33911e+06	3.41427e+06	3.784e+06	2.19877e+06	6.94228e+06	2.84035e+06	2.50163e+06	1.29963e+06	4.75512e+06	6.56498e+06	4.97913e+06	2.90279e+06	2.48121e+06	8.28309e+06	3.50135e+06	4.90797e+06	2.97295e+06	2.12464e+06	2.74466e+06	3.02395e+06	3.98045e+06	4.40636e+06	4.76889e+06	5.3604e+06	1.07514e+06	5.27548e+06	2.04867e+06	1.31353e+06	3.68874e+06	0.906509	0.951855	0.974825	0.288862
PC(22:0)	PC(22:0)+H	PC	(22:0)	(22:0)	0	0	594.413	C30 H61 O8 N1 P1	295073	227470	363554	138076	253790	373543	526923	433831	490145	169892	637575	341750	571458	341650	418381	490186	208603	158463	358895	445194	349837	446355	330116	293564	134292	202740	294323	197010	547926	255078	595004	1.00486	0.828606	0.864458	0.909304
PC(19:1)	PC(19:1)+H	PC	(19:1)	(19:1)	0	0	550.35	C27 H53 O8 N1 P1	671138	381474	617643	271852	319947	484154	1.12493e+06	959026	671612	283118	911661	546509	781704	851999	915115	1.24237e+06	365171	228198	768453	1.02652e+06	666250	964765	308245	453774	366086	362723	441407	423791	685383	430653	996996	1.33158	0.404227	0.889496	0.789592
PC(33:0e)	PC(33:0e)+H	PC	(33:0e)	(33:0e)	0	0	734.606	C41 H85 O7 N1 P1	2.54515e+06	3.28785e+06	3.21136e+06	2.09424e+06	2.06824e+06	2.21e+06	2.31626e+06	2.58593e+06	1.2079e+06	2.81301e+06	2.39845e+06	2.4236e+06	2.71592e+06	2.60069e+06	2.00503e+06	2.43846e+06	880185	1.76279e+06	2.55552e+06	2.67495e+06	1.10293e+06	2.79768e+06	2.17661e+06	2.73477e+06	2.76224e+06	2.45769e+06	2.38058e+06	2.85901e+06	3.12105e+06	2.64007e+06	3.55328e+06	1.03566	0.179671	1.19255	0.394216
PC(36:5e)	PC(36:5e)+H	PC	(36:5e)	(36:5e)	0	0	766.575	C44 H81 O7 N1 P1	2.07361e+08	2.85081e+08	1.95215e+08	1.30495e+08	1.2853e+08	1.32656e+08	1.69802e+08	1.25549e+08	9.77172e+07	2.43448e+08	1.7214e+08	1.73753e+08	2.58956e+08	1.57065e+08	1.10519e+08	2.03782e+08	1.23276e+08	145734137	1.60627e+08	1.45602e+08	1.12902e+08	3.66089e+08	1.33008e+08	1.70597e+08	2.34849e+08	1.81655e+08	1.94289e+08	2.36557e+08	1.60261e+08	1.5641e+08	229680753	0.885527	0.911146	1.14421	0.428649
PC(35:2)	PC(35:2)+H	PC	(35:2)	(35:2)	0	0	772.585	C43 H83 O8 N1 P1	1.18754e+08	145726806	1.40525e+08	112933397	1.56402e+08	1.85223e+08	1.11606e+08	1.75716e+08	8.1845e+07	1.73669e+08	1.90482e+08	9.43606e+07	1.13059e+08	1.29143e+08	110583151	1.30331e+08	9.77089e+07	1.8646e+08	1.21749e+08	1.15053e+08	103763843	1.43529e+08	1.41394e+08	1.18932e+08	1.3216e+08	1.34496e+08	1.26215e+08	1.46403e+08	1.61219e+08	1.36576e+08	1.25994e+08	0.840804	0.130388	0.9571	0.911778
PC(40:5e)	PC(40:5e)+H	PC	(40:5e)	(40:5e)	0	0	822.637	C48 H89 O7 N1 P1	2.03802e+07	3.82071e+07	2.13162e+07	2.58612e+07	2.03475e+07	1.7129e+07	2.27772e+07	1.94238e+07	1.84045e+07	2.26436e+07	3.05692e+07	2.35384e+07	2.36689e+07	1.58514e+07	1.51037e+07	2.22674e+07	1.94387e+07	1.91895e+07	1.72091e+07	2.42028e+07	7.17717e+06	2.94355e+07	2.3235e+07	2.18022e+07	2.52339e+07	2.0439e+07	2.21347e+07	3.40069e+07	1.90716e+07	2.05142e+07	2.25437e+07	0.93815	0.157382	1.0384	0.928287
PC(33:2)	PC(33:2)+H	PC	(33:2)	(33:2)	0	0	744.554	C41 H79 O8 N1 P1	1.44442e+08	1.46864e+08	1.70186e+08	1.77278e+08	1.68528e+08	1.74637e+08	1.22164e+08	1.57383e+08	1.74006e+08	211022647	1.9943e+08	1.1527e+08	1.25174e+08	1.29924e+08	1.72426e+08	1.62951e+08	1.83581e+08	1.84924e+08	1.54187e+08	1.44299e+08	2.02399e+08	1.5612e+08	1.7114e+08	1.50994e+08	1.71568e+08	171609813	182799586	1.47707e+08	2.10064e+08	1.84034e+08	1.62813e+08	0.942008	0.812176	1.01829	0.0973774
PC(36:1)	PC(36:1)+H	PC	(36:1)	(36:1)	0	0	788.616	C44 H87 O8 N1 P1	3155619755	2180539936	2516908209	1970723416	2338987621	2497058540	2816609351	2843964793	2453005482	2635453220	2333683021	2389496028	2625015237	2284980620	2048012383	2765704126	2418299992	1291853825	2222185915	2558232758	2367844949	2919364240	3591341094	2382867858	3328492318	2925434630	2433875741	2174525531	3140659013	1989773600	3659508841	0.96992	0.776663	1.17155	0.158734
PC(19:5e)	PC(19:5e)+H	PC	(19:5e)	(19:5e)	0	0	528.308	C27 H47 O7 N1 P1	327867	807891	1.28139e+06	466599	653052	760505	938276	1.2189e+06	614673	806076	925462	715345	1.64236e+06	579666	524441	980332	307812	623342	356278	619432	372509	801970	720223	606237	277303	401147	625837	1.16858e+06	810363	546604	391465	0.782384	0.488562	0.718738	0.443837
PC(40:8)	PC(40:8)+H	PC	(40:8)	(40:8)	0	0	830.569	C48 H81 O8 N1 P1	1.44958e+07	2.24326e+07	8.68891e+06	1.11686e+07	13840198	9.73068e+06	1.58204e+07	1.03811e+07	1.16369e+07	1.08065e+07	1.39597e+07	1.08057e+07	1.58786e+07	1.04142e+07	8.42084e+06	1.73274e+07	1.37161e+07	1.23083e+07	1.09533e+07	1.01069e+07	1.08137e+07	1.36663e+07	1.52379e+07	1.11179e+07	1.51716e+07	1.1442e+07	8.74249e+06	1.57313e+07	1.12663e+07	1.04263e+07	1.49731e+07	1.02722	0.812193	0.826722	0.533914
PC(12:1e_20:4)	PC(32:5e)+H	PC	(12:1e_20:4)	(12:1e)	(20:4)	0	710.512	C40 H73 O7 N1 P1	1.31879e+06	2.10892e+06	1.54677e+06	889114	550283	1.12868e+06	582040	1.13753e+06	164854	2.1819e+06	669304	1.80476e+06	1.35647e+06	796699	1.0082e+06	949907	289782	833046	995584	917936	262804	1.01223e+06	543433	1.70142e+06	1.47015e+06	767061	1.90836e+06	1.78543e+06	975299	1.04915e+06	1.21505e+06	0.824212	0.0776463	1.07652	0.60719
PC(39:4)	PC(39:4)+H	PC	(39:4)	(39:4)	0	0	824.616	C47 H87 O8 N1 P1	1.54357e+07	1.85698e+07	1.52452e+07	9.48014e+06	8.24411e+06	1.26724e+07	1.22068e+07	8.38507e+06	7.545e+06	1.45249e+07	8.87805e+06	1.27707e+07	1.82738e+07	1.10202e+07	8.46675e+06	1.48606e+07	9.28903e+06	1.12299e+07	1.04049e+07	1.05208e+07	8.07282e+06	1.31958e+07	8.95146e+06	1.52179e+07	1.52166e+07	1.18416e+07	1.30471e+07	2.03598e+07	1.26286e+07	1.32871e+07	1.40876e+07	0.865823	0.740265	1.04851	0.575022
PC(44:1)	PC(44:1)+H	PC	(44:1)	(44:1)	0	0	900.742	C52 H103 O8 N1 P1	1.1356e+06	48610.7	50814.9	324354	934221	71694.3	845068	1.39296e+06	78731.3	48693.9	169468	743802	289303	1.44419e+06	1.15081e+06	950936	1.16831e+06	1.33755e+06	124124	48750.6	1.10741e+06	13869.2	313532	649661	107193	1.90993e+06	873719	906742	1.3848e+06	1.39062e+06	1.4281e+06	3.24124	0.390607	4.26942	0.100739
PC(37:6)	PC(37:6)+H	PC	(37:6)	(37:6)	0	0	792.554	C45 H79 O8 N1 P1	2.61461e+07	1.43704e+07	1.74743e+07	2.34454e+07	2.02221e+07	1.09193e+07	2.39197e+07	1.14522e+07	2.48901e+07	2.41431e+07	2.41804e+07	1.88384e+07	1.93812e+07	1.88482e+07	2.16248e+07	3.04742e+07	2.451e+07	1.33606e+07	2.48591e+07	2.42317e+07	4.45936e+07	1.50659e+07	7.75914e+06	1.26172e+07	2.73028e+07	1.79941e+07	2.18531e+07	2.38418e+07	7.75982e+06	1.95991e+07	1.37757e+07	0.939052	0.622913	0.969193	0.839186
PC(39:7)	PC(39:7)+Li	PC	(39:7)	(39:7)	0	0	824.578	C47 H80 O8 N1 P1 Li1	6.07786e+06	1.0635e+07	8.84374e+06	4.40204e+06	6.45888e+06	8.4896e+06	7.6093e+06	5.95249e+06	1.19188e+07	6.03208e+06	9.62147e+06	1.15937e+07	1.25279e+07	1.09493e+07	4.664e+06	7.96334e+06	1.02615e+07	3.19399e+06	8.40049e+06	1.13654e+07	1.00275e+07	1.50076e+07	6.75825e+06	9.69865e+06	8.0329e+06	2.09821e+06	6.50584e+06	8.21378e+06	7.35762e+06	7.39483e+06	1.41881e+07	1.22531	0.418745	0.971814	0.924259
PC(18:3e_20:1)	PC(38:4e)+H	PC	(18:3e_20:1)	(18:3e)	(20:1)	0	796.621	C46 H87 O7 N1 P1	7.83075e+07	1.21011e+08	8.83754e+07	6.30034e+07	8.42286e+07	6.10733e+07	6.94004e+07	8.33027e+07	5.70629e+07	1.12175e+08	7.15538e+07	7.21261e+07	9.13898e+07	6.10886e+07	5.26462e+07	8.4287e+07	7.93179e+07	6.4876e+07	6.36834e+07	6.41304e+07	6.88375e+07	1.10907e+08	9.2222e+07	8.43214e+07	8.46094e+07	7.6599e+07	9.75263e+07	1.01286e+08	5.68516e+07	6.59468e+07	1.02023e+08	0.984855	0.611978	1.08048	0.813733
PC(35:4e)	PC(35:4e)+H	PC	(35:4e)	(35:4e)	0	0	754.575	C43 H81 O7 N1 P1	1.3072e+06	692951	603028	269273	101101	108288	855245	328947	286340	1.34663e+06	535557	893987	612255	728338	406188	254760	173347	159795	786677	214618	419581	734084	36657.9	652886	862457	488565	1.21414e+06	845900	599377	677332	1.88162e+06	0.725259	0.0488642	1.40275	0.100712
PC(43:4)	PC(43:4)+H	PC	(43:4)	(43:4)	0	0	880.679	C51 H95 O8 N1 P1	1.42225e+06	2.22177e+06	2.24447e+06	1.36704e+06	1.75441e+06	1.533e+06	1.64874e+06	1.72974e+06	812783	1.76116e+06	1.53434e+06	2.04827e+06	2.3124e+06	990131	1.10617e+06	1.61741e+06	1.97504e+06	1.83436e+06	1.61705e+06	948583	947480	2.69985e+06	2.11839e+06	1.29201e+06	2.12599e+06	1.0992e+06	2.10876e+06	2.25931e+06	1.99618e+06	1.15719e+06	1.66252e+06	0.95737	0.816201	1.21073	0.907543
PC(42:1)	PC(42:1)+H	PC	(42:1)	(42:1)	0	0	872.71	C50 H99 O8 N1 P1	937644	1.63544e+06	2.20346e+06	1.21277e+06	1.3936e+06	1.18432e+06	2.20547e+06	2.62754e+06	3.15206e+06	801320	1.98554e+06	1.57762e+06	1.44466e+06	982786	1.53939e+06	1.01122e+06	3.42303e+06	1.86051e+06	3.65696e+06	935681	3.03046e+06	1.93563e+06	2.11609e+06	639374	2.83063e+06	956906	799704	1.2666e+06	3.78888e+06	2.99529e+06	3.34718e+06	1.05815	0.664192	2.03116	0.220523
PC(42:3e)	PC(42:3e)+H	PC	(42:3e)	(42:3e)	0	0	854.7	C50 H97 O7 N1 P1	6.29558e+06	1.04829e+07	5.71742e+06	1.34983e+07	1.07021e+07	8.13558e+06	8.06984e+06	7.60166e+06	6.19972e+06	7.21998e+06	2.98435e+06	9.36863e+06	7.03396e+06	6.8059e+06	6.72806e+06	7.17455e+06	7.21993e+06	7.95202e+06	6.90507e+06	8.11401e+06	6.65213e+06	9.79714e+06	1.33688e+07	1.05686e+07	7.39077e+06	8.08139e+06	7.09043e+06	7.65522e+06	7.97904e+06	7.8652e+06	7.6608e+06	0.918514	0.888081	0.941641	0.220458
PC(34:0e)	PC(34:0e)+H	PC	(34:0e)	(34:0e)	0	0	748.621	C42 H87 O7 N1 P1	2.77584e+07	3.53639e+07	2.37359e+07	2.15788e+07	2.68989e+07	2.40187e+07	2.41129e+07	2.40843e+07	2.23596e+07	2.58176e+07	3.2943e+07	2.30763e+07	2.92643e+07	2.74799e+07	2.25684e+07	2.47141e+07	2.0518e+07	2.26646e+07	2.78507e+07	2.84928e+07	2.00233e+07	3.03784e+07	2.5074e+07	2.45001e+07	2.79292e+07	3.0216e+07	2.35985e+07	2.90504e+07	2.8814e+07	2.41391e+07	3.24969e+07	1.03301	0.618696	1.19496	0.344647
PC(38:6e)	PC(38:6e)+H	PC	(38:6e)	(38:6e)	0	0	792.59	C46 H83 O7 N1 P1	8.51671e+07	1.11167e+08	5.63989e+07	4.27606e+07	5.05957e+07	4.61775e+07	6.66799e+07	4.48969e+07	5.20935e+07	8.59054e+07	5.69559e+07	4.77021e+07	1.61741e+08	5.13886e+07	3.76494e+07	8.0751e+07	6.20219e+07	5.82833e+07	6.8212e+07	3.92581e+07	5.49541e+07	1.35813e+08	5.89901e+07	4.88861e+07	1.31738e+08	7.79079e+07	1.23359e+08	7.67952e+07	1.05131e+08	5.05819e+07	8.91912e+07	1.08094	0.369664	1.58144	0.072552
PC(31:0)	PC(31:0)+H	PC	(31:0)	(31:0)	0	0	720.554	C39 H79 O8 N1 P1	1.92831e+07	21970090	2.39163e+07	1.88899e+07	1.44103e+07	2.09215e+07	2.16864e+07	2.64689e+07	1.26725e+07	2.69817e+07	1.79259e+07	2.29178e+07	1.95313e+07	2.21725e+07	2.60645e+07	2.11339e+07	9.46212e+06	2.35043e+07	1.85319e+07	2.56392e+07	1.33727e+07	2.444e+07	1.83329e+07	2.29864e+07	1.85736e+07	1.63333e+07	2.72378e+07	1.99402e+07	2.55974e+07	2.08681e+07	2.17928e+07	1.01639	0.72481	0.997447	0.519536
PC(35:6)	PC(35:6)+H	PC	(35:6)	(35:6)	0	0	764.522	C43 H75 O8 N1 P1	4.7004e+07	5.96112e+07	3.07245e+07	6.75324e+07	3.81174e+07	4.76847e+07	3.49784e+07	4.15008e+07	3.84324e+07	4.63477e+07	4.69798e+07	4.18431e+07	3.73833e+07	3.52187e+07	4.31901e+07	6.17614e+07	5.50454e+07	6.49175e+07	4.31499e+07	3.3223e+07	4.61376e+07	3.37592e+07	3.91798e+07	3.63471e+07	6.08296e+07	6.54764e+07	3.69133e+07	6.58445e+07	4.20572e+07	4.73136e+07	4.23069e+07	0.93354	0.805827	1.00659	0.0425151
PC(44:4e)	PC(44:4e)+H	PC	(44:4e)	(44:4e)	0	0	880.715	C52 H99 O7 N1 P1	8.79483e+06	1.52071e+07	1.22341e+07	6.73191e+06	1.29219e+07	8.06714e+06	7.46935e+06	1.05642e+07	9.4581e+06	9.66279e+06	1.43823e+07	9.49501e+06	9.18965e+06	6.62731e+06	7.22803e+06	1.53638e+07	1.66251e+07	9.42623e+06	1.00054e+07	9.85129e+06	1.13197e+07	8.9604e+06	9.45521e+06	2.43292e+07	1.22085e+07	1.30818e+07	7.92015e+06	1.16256e+07	7.46066e+06	9.74037e+06	9.92549e+06	1.00776	0.548561	1.12856	0.961508
PC(32:0)	PC(32:0)+H	PC	(32:0)	(32:0)	0	0	734.569	C40 H81 O8 N1 P1	2355939267	3318866309	3184256613	2667957265	2700070885	3657719360	3115601368	1769758872	3234083060	1542598799	5374566929	3214099354	3105688685	3206428286	3172329967	3273139451	3112454068	3666864257	3303372412	3702214053	3351389157	1869920128	3677599095	3519758182	3027736591	3409186489	2951864444	2379468453	4145727790	3499026302	3879882196	1.04391	0.338507	1.09423	0.231723
PC(18:0_14:0)	PC(32:0)+H	PC	(18:0_14:0)	(18:0)	(14:0)	0	734.569	C40 H81 O8 N1 P1	2355939267	3318866309	3184256613	2667957265	2700070885	3657719360	3115601368	1769758872	3234083060	1542598799	5374566929	3214099354	3105688685	3206428286	3172329967	3273139451	3112454068	3666864257	3303372412	3702214053	3351389157	1869920128	3677599095	3519758182	3027736591	3409186489	2951864444	2379468453	4145727790	3499026302	3879882196	1.04391	0.338507	1.09423	0.231723
PC(33:3)	PC(33:3)+H	PC	(33:3)	(33:3)	0	0	742.538	C41 H77 O8 N1 P1	1.91879e+08	1.88907e+08	1.89781e+08	220434550	2.48158e+08	2.76731e+08	1.33201e+08	206700366	207014847	2.3589e+08	2.39428e+08	1.44587e+08	1.46663e+08	151836897	2.16515e+08	1.68111e+08	2.32642e+08	2.35493e+08	1.97482e+08	1.85828e+08	2.49933e+08	1.57238e+08	2.53295e+08	1.45915e+08	1.80626e+08	1.8367e+08	214214194	1.79572e+08	2.61015e+08	2.7124e+08	162893776	0.926507	0.356983	0.957219	0.950431
PC(22:1_11:2)	PC(33:3)+H	PC	(22:1_11:2)	(22:1)	(11:2)	0	742.538	C41 H77 O8 N1 P1	1.91879e+08	1.88907e+08	1.89781e+08	220434550	2.48158e+08	2.76731e+08	1.33201e+08	206700366	207014847	2.3589e+08	2.39428e+08	1.44587e+08	1.46663e+08	151836897	2.16515e+08	1.68111e+08	2.32642e+08	2.35493e+08	1.97482e+08	1.85828e+08	2.49933e+08	1.57238e+08	2.53295e+08	1.45915e+08	1.80626e+08	1.8367e+08	214214194	1.79572e+08	2.61015e+08	2.7124e+08	162893776	0.926507	0.356983	0.957219	0.950431
PC(40:6e)	PC(40:6e)+H	PC	(40:6e)	(40:6e)	0	0	820.621	C48 H87 O7 N1 P1	1.64415e+07	1.30198e+07	1.14163e+07	1.10067e+07	7.03308e+06	1.0673e+07	1.7849e+07	9.78546e+06	6.59173e+06	6.98383e+06	8.07565e+06	1.26079e+07	1.05043e+07	1.22712e+07	6.16455e+06	2.34386e+07	9.82366e+06	9.26088e+06	1.16362e+07	1.20382e+07	6.79591e+06	1.59805e+07	9.43608e+06	9.94629e+06	1.99752e+07	1.37019e+07	6.5362e+06	2.60051e+07	7.09026e+06	9.68712e+06	1.58461e+07	0.943307	0.774293	1.2002	0.527684
PC(41:3)	PC(41:3)+H	PC	(41:3)	(41:3)	0	0	854.663	C49 H93 O8 N1 P1	1.38473e+07	1.56451e+07	1.25245e+07	9.72294e+06	6.83293e+06	1.15185e+07	6.15815e+06	7.16205e+06	3.92506e+06	1.27357e+07	1.44452e+07	1.70883e+07	1.36333e+07	8.60874e+06	6.84893e+06	8.06643e+06	1.0483e+07	1.029e+07	8.32139e+06	7.49549e+06	5.3458e+06	1.10869e+07	6.31752e+06	8.00603e+06	1.16227e+07	1.05702e+07	1.15561e+07	1.40189e+07	8.03744e+06	7.51778e+06	1.02013e+07	0.681605	0.0909593	0.917673	0.790934
PC(32:0e)	PC(32:0e)+H	PC	(32:0e)	(32:0e)	0	0	720.59	C40 H83 O7 N1 P1	6.51346e+07	7.89573e+07	7.25431e+07	5.56567e+07	6.74779e+07	5.24143e+07	6.12514e+07	6.35516e+07	5.01615e+07	6.86237e+07	6.87025e+07	6.62663e+07	6.80471e+07	6.21068e+07	5.4866e+07	5.96292e+07	4.99881e+07	4.98074e+07	6.41526e+07	6.50079e+07	4.82746e+07	7.07405e+07	7.29939e+07	7.62624e+07	6.83446e+07	70880987	6.20449e+07	6.63034e+07	6.61767e+07	5.30674e+07	8.35509e+07	0.960872	0.401038	1.01795	0.589616
PC(16:0e_16:0)	PC(32:0e)+H	PC	(16:0e_16:0)	(16:0e)	(16:0)	0	720.59	C40 H83 O7 N1 P1	6.51346e+07	7.89573e+07	7.25431e+07	5.56567e+07	6.74779e+07	5.24143e+07	6.12514e+07	6.35516e+07	5.01615e+07	6.86237e+07	6.87025e+07	6.62663e+07	6.80471e+07	6.21068e+07	5.4866e+07	5.96292e+07	4.99881e+07	4.98074e+07	6.41526e+07	6.50079e+07	4.82746e+07	7.07405e+07	7.29939e+07	7.62624e+07	6.83446e+07	70880987	6.20449e+07	6.63034e+07	6.61767e+07	5.30674e+07	8.35509e+07	0.960872	0.401038	1.01795	0.589616
PC(41:2)	PC(41:2)+H	PC	(41:2)	(41:2)	0	0	856.679	C49 H95 O8 N1 P1	1.28608e+06	2.12898e+06	1.81463e+06	1.38601e+06	1.77597e+06	782467	1.57942e+06	1.41537e+06	850432	1.3711e+06	1.21912e+06	1.42568e+06	2.41938e+06	1.00648e+06	925951	997500	974043	1.06535e+06	1.7375e+06	1.00047e+06	680184	1.43637e+06	1.15415e+06	1.27843e+06	1.35305e+06	1.24578e+06	1.60076e+06	1.71691e+06	1.05229e+06	1.20229e+06	1.25673e+06	0.739575	0.282747	0.795686	0.353865
PC(40:6)	PC(40:6)+H	PC	(40:6)	(40:6)	0	0	834.601	C48 H85 O8 N1 P1	1.74894e+08	1.9062e+08	6.66509e+07	1.46597e+08	1.33416e+08	1.30595e+08	5.66352e+08	1.60588e+08	1.63837e+08	7.29088e+07	143991562	1.20252e+08	3.36685e+08	1.24552e+08	1.2188e+08	7.16403e+08	2.20506e+08	1.40673e+08	1.14273e+08	1.03631e+08	1.70141e+08	1.49625e+08	150591338	2.52588e+08	2.37097e+08	146813883	6.87866e+07	1.67472e+08	1.24508e+08	121889009	1.83804e+08	1.03313	0.516008	1.00148	0.399759
PC(42:3)	PC(42:3)+H	PC	(42:3)	(42:3)	0	0	868.679	C50 H95 O8 N1 P1	1.33722e+06	1.75774e+06	943126	1.07982e+06	1.55578e+06	1.50727e+06	978999	1.15537e+06	1.5644e+06	1.11863e+06	1.56682e+06	1.14045e+06	1.34722e+06	1.31659e+06	1.04925e+06	1.20262e+06	1.79393e+06	1.23552e+06	1.34381e+06	990650	1.54156e+06	1.27791e+06	1.67174e+06	1.11487e+06	1.36517e+06	1.42822e+06	861195	1.28535e+06	1.59815e+06	1.3194e+06	1.20861e+06	1.04088	0.819918	0.98667	0.866926
PC(42:6e)	PC(42:6e)+H	PC	(42:6e)	(42:6e)	0	0	848.653	C50 H91 O7 N1 P1	1.69671e+06	3.58207e+06	1.53213e+06	1.36165e+06	1.99257e+06	2.108e+06	2.41176e+06	1.06173e+06	1.2451e+06	1.80011e+06	1.31271e+06	2.85309e+06	3.04601e+06	1.17706e+06	733921	3.3882e+06	2.10607e+06	2.06493e+06	1.19283e+06	2.78063e+06	1.22965e+06	4.29326e+06	2.4927e+06	2.77494e+06	2.88737e+06	2.30403e+06	1.33987e+06	3.44618e+06	2.67788e+06	2.0781e+06	1.99772e+06	1.31513	0.405215	1.15631	0.51433
PC(34:1e)	PC(34:1e)+H	PC	(34:1e)	(34:1e)	0	0	746.606	C42 H85 O7 N1 P1	1.1711e+08	1.31162e+08	9.88976e+07	9.42927e+07	1.34809e+08	1.17001e+08	1.19351e+08	1.09208e+08	1.25202e+08	1.16676e+08	1.42509e+08	1.2057e+08	9.21835e+07	1.19599e+08	9.54166e+07	1.28751e+08	1.35573e+08	9.03697e+07	1.20999e+08	1.04503e+08	1.21059e+08	139207269	1.52861e+08	1.28131e+08	1.31184e+08	1.20717e+08	8.65893e+07	1.13514e+08	1.1562e+08	1.18164e+08	1.44543e+08	1.02367	0.976065	1.009	0.71159
PC(33:1)	PC(33:1)+H	PC	(33:1)	(33:1)	0	0	746.569	C41 H81 O8 N1 P1	1.31354e+08	1.29424e+08	1.28482e+08	1.32506e+08	1.23974e+08	1.17064e+08	1.09338e+08	1.40661e+08	1.15836e+08	1.37548e+08	1.36563e+08	1.11508e+08	1.17178e+08	1.22307e+08	1.25028e+08	1.17205e+08	124332431	128068725	1.27773e+08	1.11478e+08	1.22661e+08	1.25368e+08	1.22486e+08	1.15581e+08	1.35859e+08	1.34595e+08	1.32076e+08	1.16402e+08	1.34718e+08	1.21871e+08	1.36523e+08	0.950529	0.262152	1.04758	0.280253
PC(36:4)	PC(36:4)+H	PC	(36:4)	(36:4)	0	0	782.569	C44 H81 O8 N1 P1	1201744214	1710703018	1054569254	9.80589e+08	1303060396	1143951185	1003565669	1011324964	1019489254	1107711150	1298374281	1316374038	1410933837	1071675920	8.48013e+08	1157786411	1137905428	1106709180	1078604319	8.53667e+08	1005368035	1214311867	1489989195	1319610162	1489484560	1204906527	1063599292	1500700895	1172447920	1091091016	1285882196	0.99687	0.588524	1.05328	0.662643
PC(25:1)	PC(25:1)+H	PC	(25:1)	(25:1)	0	0	634.444	C33 H65 O8 N1 P1	5.61372e+06	7.63572e+06	1.89061e+06	6.25784e+06	5.50128e+06	5.69782e+06	2.3914e+06	5.45861e+06	6.39806e+06	3.20491e+06	7.41412e+06	6.02941e+06	6.64902e+06	5.85264e+06	4.84844e+06	4.04112e+06	5.59532e+06	6.51946e+06	6.90472e+06	6.04378e+06	5.78749e+06	5.83684e+06	1.11089e+07	6.0511e+06	7.07997e+06	5.6604e+06	2.84128e+06	4.91799e+06	5.99373e+06	7.48312e+06	4.75674e+06	1.05171	0.135626	1.00832	0.416226
PC(44:12)	PC(44:12)+H	PC	(44:12)	(44:12)	0	0	878.569	C52 H81 O8 N1 P1	4.42921e+06	3.97777e+06	3.8222e+06	3.5584e+06	7.45328e+06	3.86555e+06	2.91119e+06	3.21105e+06	3.51538e+06	4.07445e+06	3.71214e+06	3.22396e+06	2.92347e+06	1.6703e+06	3.00578e+06	3.7589e+06	4.19961e+06	3.69454e+06	2.06729e+06	1.74475e+06	3.54229e+06	2.44563e+06	5.43311e+06	3.23917e+06	3.86445e+06	2.335e+06	3.80001e+06	3.10627e+06	4.23074e+06	2.66458e+06	2.46371e+06	0.828866	0.0498688	0.803577	0.0393663
PC(34:5)	PC(34:5)+H	PC	(34:5)	(34:5)	0	0	752.522	C42 H75 O8 N1 P1	1.19428e+06	1.90104e+06	542653	622700	1.34613e+06	472570	935565	790418	563086	366223	1.55187e+06	1.44093e+06	1.56453e+06	944702	582079	1.30892e+06	774256	1.46944e+06	778956	723198	591732	946648	1.70025e+06	1.41578e+06	706549	1.29281e+06	370624	1.22562e+06	508958	347842	1.0339e+06	1.09581	0.573661	0.755211	0.275727
PC(33:1e)	PC(33:1e)+H	PC	(33:1e)	(33:1e)	0	0	732.59	C41 H83 O7 N1 P1	1.01787e+07	8.98253e+06	8.24491e+06	8.94973e+06	8.69528e+06	7.21302e+06	6.83134e+06	7.33966e+06	6.2245e+06	9.79819e+06	8.48145e+06	8.00108e+06	7.90125e+06	6.37187e+06	7.96589e+06	7.38447e+06	6.13137e+06	9.01897e+06	7.78664e+06	6.97286e+06	6.81474e+06	7.22055e+06	9.22143e+06	8.66902e+06	1.04802e+07	7.23266e+06	9.74189e+06	8.15676e+06	7.83616e+06	7.78394e+06	9.98663e+06	0.907018	0.208459	0.938068	0.644661
PC(40:1)	PC(40:1)+H	PC	(40:1)	(40:1)	0	0	844.679	C48 H95 O8 N1 P1	2.77657e+06	1.94156e+06	1.88126e+06	1.97599e+06	2.18623e+06	3.53009e+06	1.99398e+06	2.14074e+06	3.46311e+06	2.17995e+06	3.96504e+06	1.94352e+06	1.33253e+06	2.41393e+06	1.88813e+06	2.07245e+06	3.25328e+06	2.9587e+06	2.43327e+06	2.28299e+06	3.06292e+06	2.54738e+06	2.10676e+06	2.24049e+06	2.90619e+06	2.82246e+06	1.78038e+06	1.47167e+06	3.6866e+06	3.25019e+06	3.19507e+06	1.08708	0.641467	1.45749	0.221851
PC(32:1e)	PC(32:1e)+H	PC	(32:1e)	(32:1e)	0	0	718.575	C40 H81 O7 N1 P1	4.46503e+07	5.81089e+07	5.09285e+07	3.57144e+07	3.80548e+07	4.24266e+07	4.50377e+07	4.08237e+07	3.27853e+07	5.01156e+07	4.60459e+07	5.10239e+07	5.49157e+07	4.38285e+07	3.51313e+07	4.60253e+07	33684544	3.56678e+07	4.37789e+07	4.7843e+07	3.30797e+07	5.77172e+07	4.18307e+07	5.00084e+07	4.65429e+07	5.27118e+07	4.85395e+07	5.29283e+07	4.52283e+07	3.8165e+07	4.9291e+07	0.976801	0.695412	1.0871	0.410016
PC(37:0)	PC(37:0)+H	PC	(37:0)	(37:0)	0	0	804.648	C45 H91 O8 N1 P1	5.22362e+06	8.05366e+06	8.92229e+06	5.50013e+06	7.7043e+06	5.89284e+06	5.55474e+06	6.73859e+06	6.45212e+06	6.70503e+06	8.38708e+06	6.02443e+06	8.31901e+06	6.50914e+06	4.27491e+06	6.55495e+06	7.39019e+06	6.98732e+06	7.45851e+06	7.60057e+06	7.61441e+06	7.97649e+06	8.69659e+06	8.45139e+06	8.6139e+06	1.01306e+07	5.44194e+06	6.81276e+06	8.97938e+06	7.63037e+06	9.62337e+06	1.14456	0.364207	1.46176	0.15761
PC(35:4)	PC(35:4)+H	PC	(35:4)	(35:4)	0	0	768.554	C43 H79 O8 N1 P1	1.66108e+08	236542733	168994783	2.13937e+08	1.58228e+08	2.04049e+08	1.1146e+08	1.84213e+08	1.62238e+08	2.20051e+08	2.02049e+08	196418649	1.82769e+08	1.58751e+08	1.80908e+08	1.44278e+08	1.85008e+08	1.93318e+08	2.00409e+08	1.57704e+08	1.74736e+08	1.77094e+08	149672164	2.28638e+08	1.78475e+08	2.04693e+08	1.86053e+08	2.35658e+08	1.87261e+08	2.1202e+08	1.55981e+08	0.940545	0.598773	1.10809	0.158791
PC(38:2)	PC(38:2)+H	PC	(38:2)	(38:2)	0	0	814.632	C46 H89 O8 N1 P1	4.04516e+07	4.2894e+07	2.95913e+07	3.02926e+07	5.98884e+07	4.17816e+07	4.24544e+07	3.01521e+07	5.68556e+07	3.31228e+07	4.89139e+07	3.32316e+07	3.6888e+07	3.70088e+07	2.89716e+07	4.38619e+07	6.26369e+07	4.04161e+07	3.44113e+07	3.68258e+07	5.29197e+07	4.22956e+07	7.01777e+07	3.72769e+07	4.18371e+07	3.7278e+07	3.0495e+07	3.24301e+07	4.79478e+07	4.7137e+07	4.64766e+07	0.94479	0.279518	1.00133	0.824265
PE(16:1e)	PE(16:1e)+H	PE	(16:1e)	(16:1e)	0	0	452.277	C21 H43 O7 N1 P1	264415	151681	292825	65400.5	1.1868e+06	124081	205352	102587	180293	263497	253231	91807.4	288146	799506	81014.1	383818	88468.4	241838	675947	28968.8	82937.2	0	1.37002e+06	121090	633337	302350	234791	194317	288779	34697.6	194801	0.941092	0.6137	1.14336	0.714838
PE(20:0e)	PE(20:0e)+H	PE	(20:0e)	(20:0e)	0	0	510.355	C25 H53 O7 N1 P1	210562	304005	137067	147314	269635	185761	189385	251962	365899	152728	390867	116979	160058	131732	184369	140713	305662	174569	149282	237294	276046	275649	250223	208778	122168	105212	125317	138284	270213	194459	310385	0.982998	0.469673	0.730171	0.519201
PE(45:7)	PE(45:7)+Na	PE	(45:7)	(45:7)	0	0	882.598	C50 H86 O8 N1 P1 Na1	1.32231e+07	7.60052e+06	6.76588e+06	4.65732e+06	1.26953e+07	6.61256e+06	7.00558e+06	5.12951e+06	6.79701e+06	6.67792e+06	6.82169e+06	6.11237e+06	8.41243e+06	8.26756e+06	3.76901e+06	9.70721e+06	7.88876e+06	6.06816e+06	8.61335e+06	4.40951e+06	4.99725e+06	3.79865e+06	13740131	5.4574e+06	9.91388e+06	6.59572e+06	5.34788e+06	6.19318e+06	7.03514e+06	4.59138e+06	1.20148e+07	1.02905	0.697678	0.941495	0.478443
PE(35:3e)	PE(35:3e)+H	PE	(35:3e)	(35:3e)	0	0	714.543	C40 H77 O7 N1 P1	2.4848e+06	2.03306e+06	2.41426e+06	1.28249e+06	1.35177e+06	1.35121e+06	1.31036e+06	1.18383e+06	849840	2.67047e+06	1.24609e+06	1.42571e+06	1.67903e+06	2.28096e+06	1.08073e+06	1.55621e+06	893242	1.21132e+06	2.36522e+06	1.14149e+06	735649	1.18769e+06	1.39004e+06	1.65863e+06	2.40889e+06	2.3425e+06	2.3618e+06	1.94656e+06	1.83665e+06	1.75909e+06	2.57412e+06	0.962407	0.352182	1.73292	0.0478696
PE(18:1_18:2)	PE(36:3)+Na	PE	(18:1_18:2)	(18:1)	(18:2)	0	764.52	C41 H76 O8 N1 P1 Na1	3.49547e+06	3.62283e+06	3.69901e+06	2.66731e+06	4.04339e+06	3.92378e+06	2.4038e+06	3.94427e+06	5.26515e+06	3.53793e+06	5.92149e+06	3.94469e+06	3.12362e+06	4.6179e+06	3.68412e+06	4.14599e+06	4.48684e+06	4.21706e+06	4.34897e+06	2.26809e+06	4.61089e+06	1.97434e+06	4.07165e+06	4.40082e+06	2.92629e+06	3.67831e+06	3.55934e+06	3.33227e+06	4.75776e+06	3.14029e+06	4.69299e+06	1.09711	0.905363	0.982475	0.44671
PE(39:2)	PE(39:2)+(CH3CH2)3NH	PE	(39:2)	(39:2)	0	0	901.724	C50 H100 O8 N3 P1	279059	415030	258256	842408	438574	253419	211828	454526	265090	297938	295386	334097	363565	255588	499715	166545	683924	495515	197915	466264	387966	559182	469509	440660	375521	344871	228284	355155	262456	329330	333219	1.52855	0.495589	1.19408	0.436713
PE(56:4)	PE(56:4)+Li	PE	(56:4)	(56:4)	0	0	1026.84	C61 H114 O8 N1 P1 Li1	13688.9	0	15838.8	18692.5	0	0	25912.5	0	0	179895	0	14909.7	0	0	0	19346.8	0	0	0	0	15538.9	0	0	0	0	0	0	0	0	21824.2	0	0	0.217695	0	0.263948
PE(42:1e)	PE(42:1e)+(CH3CH2)3NH	PE	(42:1e)	(42:1e)	0	0	931.808	C53 H110 O7 N3 P1	616846	2.21376e+06	2.11608e+06	808326	1.04028e+06	1.22536e+06	1.12547e+06	2.23344e+06	507519	245414	2.96888e+06	1.07744e+06	2.8923e+06	1.50106e+06	862935	422314	1.26429e+06	1.05275e+06	1.05389e+06	2.35818e+06	1.42441e+06	1.40283e+06	4.16752e+06	1.68601e+06	922701	627338	1.63246e+06	1.25285e+06	2.55004e+06	792328	2.5603e+06	1.28341	0.266361	1.11318	0.698387
PE(36:2)	PE(36:2)+Li	PE	(36:2)	(36:2)	0	0	750.562	C41 H78 O8 N1 P1 Li1	1.34995e+06	1.47441e+06	1.31857e+06	732449	1.11064e+06	1.07702e+06	1.60368e+06	949840	1.63501e+06	1.21511e+06	1.67386e+06	1.15337e+06	1.45414e+06	1.74797e+06	728445	2.3894e+06	1.46175e+06	1.35063e+06	1.80585e+06	1.30544e+06	1.52765e+06	1.25104e+06	1.67179e+06	1.1531e+06	1.33143e+06	1.68215e+06	1.01953e+06	1.45511e+06	1.12808e+06	1.02945e+06	1.56284e+06	1.15085	0.186762	1.00975	0.546779
PE(44:3e)	PE(44:3e)+(CH3CH2)3NH	PE	(44:3e)	(44:3e)	0	0	955.808	C55 H110 O7 N3 P1	398046	1.11557e+06	1.23075e+06	958502	1.24722e+06	486453	519179	2.00013e+06	480731	255301	1.51374e+06	763571	1.51272e+06	701399	1.70242e+06	155301	1.20135e+06	725419	957298	3.12295e+06	1.0229e+06	1.96463e+06	2.90903e+06	1.26989e+06	652581	486362	946747	489244	1.57773e+06	631322	1.93752e+06	1.43504	0.0312559	0.680835	0.68758
PE(18:1p_18:1)	PE(36:2p)+H	PE	(18:1p_18:1)	(18:1p)	(18:1)	0	728.559	C41 H79 O7 N1 P1	5.73601e+07	5.38581e+07	48839833	3.86753e+07	5.39455e+07	4.36341e+07	3.89928e+07	3.82549e+07	4.47875e+07	5.48861e+07	5.34273e+07	4.36783e+07	4.40676e+07	4.92222e+07	3.54719e+07	4.48005e+07	5.29467e+07	5.02524e+07	5.17126e+07	3.64895e+07	49413752	3.86917e+07	5.4606e+07	4.61322e+07	5.79361e+07	5.50907e+07	5.02091e+07	4.58558e+07	4.60955e+07	4.7138e+07	5.57667e+07	1.01845	0.606731	1.02804	0.293817
PE(40:1e)	PE(40:1e)+(CH3CH2)3NH	PE	(40:1e)	(40:1e)	0	0	903.776	C51 H106 O7 N3 P1	313711	1.3779e+06	1.16942e+06	422488	1.07815e+06	814635	507805	1.12642e+06	190511	287117	2.24349e+06	134742	857487	1.08445e+06	672512	203699	327073	470615	1.1946e+06	920101	475952	632128	3.55413e+06	912426	438593	271662	1.02465e+06	702549	1.67049e+06	440246	1.41795e+06	1.15695	0.458591	0.86241	0.877755
PE(39:5)	PE(39:5)+K	PE	(39:5)	(39:5)	0	0	818.51	C44 H78 O8 N1 P1 K1	45516.7	22905.6	125068	6691.4	12608.1	29512.3	144390	58350.5	144343	54356.1	275824	54168.7	319047	178089	135735	226719	28311.2	50688.8	53736.3	244220	101016	42421.2	19629.2	13581.2	13968.5	17240.8	52208.1	25248.9	55060.1	68023.2	121728	1.42596	0.412584	1.76903	0.77235
PE(20:5e)	PE(20:5e)+H	PE	(20:5e)	(20:5e)	0	0	500.277	C25 H43 O7 N1 P1	1.58518e+06	542587	1.00251e+06	270638	1.40222e+06	394694	1.83849e+06	936026	986080	499526	863112	577952	1.21483e+06	1.48381e+06	543024	1.46497e+06	580435	549242	973486	843554	683652	949768	1.52874e+06	365538	924796	687431	623625	716736	509368	343684	3.02893e+06	0.996767	0.905038	0.685711	0.917788
PE(25:1e)	PE(25:1e)+(CH3CH2)3NH	PE	(25:1e)	(25:1e)	0	0	693.542	C36 H76 O7 N3 P1	26250.9	353493	133167	676409	183723	414515	105737	81276.6	415304	688459	22270.4	9224.23	54362.3	150392	0	180735	132847	238477	1.11717e+06	7247.76	0	68546.2	151254	1974.15	6693.98	57651.7	308956	791406	223556	33728.9	148707	0.635531	0.493989	0.809407	0.583321
PE(38:7e)	PE(38:7e)+K	PE	(38:7e)	(38:7e)	0	0	786.483	C43 H74 O7 N1 P1 K1	836730	145321	842609	93716.9	273226	375980	853888	761586	800059	315731	1.48509e+06	660037	663483	883738	1.61424e+06	1.49348e+06	380638	105473	595088	2.17948e+06	396378	786202	469692	556247	63684.5	301739	454670	426059	720725	667111	1.10806e+06	0.885306	0.321861	1.20929	0.79699
PE(17:0e)	PE(17:0e)+H	PE	(17:0e)	(17:0e)	0	0	468.308	C22 H47 O7 N1 P1	371381	558197	475850	387936	482709	341145	403611	560262	311192	460114	532143	264114	407145	372371	539924	379742	317063	372359	341793	418870	298721	514899	514393	297023	380876	266482	439289	351913	476006	370078	493768	0.870777	0.244812	0.943669	0.478994
PE(34:5e)	PE(34:5e)+Na	PE	(34:5e)	(34:5e)	0	0	718.478	C39 H70 O7 N1 P1 Na1	321144	359593	327120	416010	419288	360594	290497	311677	431319	378567	349359	443770	396716	335053	353124	401497	314778	381241	390367	378426	367331	380129	414327	314727	407719	390274	447009	370720	394986	453393	388510	1.05328	0.941785	1.09842	0.0821732
PE(16:0p_18:2)	PE(34:2p)+H	PE	(16:0p_18:2)	(16:0p)	(18:2)	0	700.528	C39 H75 O7 N1 P1	1.6084e+07	1.84132e+07	1.99476e+07	1.16158e+07	1.43992e+07	1.32447e+07	1.01738e+07	1.10701e+07	1.1083e+07	2.26672e+07	1.34601e+07	1.48066e+07	1.54789e+07	1.78198e+07	1.05567e+07	1.15225e+07	1.19178e+07	1.16246e+07	1.58143e+07	1.18947e+07	1.21212e+07	12408049	1.3722e+07	1.6379e+07	1.44309e+07	1.85426e+07	1.65229e+07	1.73242e+07	1.44618e+07	1.40045e+07	1.85407e+07	0.880467	0.330887	1.14749	0.400152
PE(16:0p_20:5)	PE(36:5p)+H	PE	(16:0p_20:5)	(16:0p)	(20:5)	0	722.512	C41 H73 O7 N1 P1	2.1468e+07	1.12606e+07	7.03541e+06	6.35437e+06	6.8604e+06	5.10507e+06	8.57295e+06	6.128e+06	4.90142e+06	1.08437e+07	4.19727e+06	7.44248e+06	8.237e+06	9.02828e+06	6.10966e+06	1.26647e+07	6.0585e+06	5.25008e+06	1.05441e+07	5.02781e+06	6.13397e+06	5.32529e+06	6.10658e+06	7.17202e+06	2.23767e+07	1.18507e+07	9.08599e+06	9.49773e+06	4.48372e+06	5.1752e+06	1.7278e+07	0.881102	0.463835	1.34999	0.203675
PE(16:0p_16:0)	PE(32:0p)+H	PE	(16:0p_16:0)	(16:0p)	(16:0)	0	676.528	C37 H75 O7 N1 P1	1.06253e+06	1.09844e+06	899617	723427	1.5658e+06	1.02995e+06	888977	773550	1.30899e+06	887342	1.13227e+06	1.06715e+06	963772	978663	740890	934149	1.53942e+06	953815	1.04948e+06	818581	1.26735e+06	699409	1.61068e+06	1.22343e+06	1.00868e+06	1.1229e+06	826952	898436	1.06156e+06	851817	1.12588e+06	0.928291	0.619031	0.979349	0.587161
PE(16:0p_18:3)	PE(34:3p)+H	PE	(16:0p_18:3)	(16:0p)	(18:3)	0	698.512	C39 H73 O7 N1 P1	1.18472e+06	1.12718e+06	1.15982e+06	600452	1.07899e+06	217345	327213	526435	493055	1.08692e+06	525489	935312	843267	550351	599504	610385	603347	514521	675573	541463	591075	497943	1.03489e+06	771252	1.10476e+06	1.50702e+06	1.30395e+06	1.16206e+06	341658	635000	1.09993e+06	0.783226	0.312605	1.02388	0.312148
PE(18:2_18:2)	PE(36:4)+Na	PE	(18:2_18:2)	(18:2)	(18:2)	0	762.504	C41 H74 O8 N1 P1 Na1	3.32083e+06	3.38366e+06	1.15956e+06	1.92684e+06	2.79393e+06	1.88207e+06	1.81025e+06	1.47519e+06	1.49331e+06	1.89468e+06	2.79655e+06	1.81726e+06	2.50048e+06	1.7306e+06	638023	3.46763e+06	2.41408e+06	3.93941e+06	2.40332e+06	1.37934e+06	1.74347e+06	1.80183e+06	3.39157e+06	1.30104e+06	4.00737e+06	3.56924e+06	1.68849e+06	2.8568e+06	1.44257e+06	1.81652e+06	2.37879e+06	1.11343	0.791243	1.23456	0.490187
PE(14:0e)	PE(14:0e)+Na	PE	(14:0e)	(14:0e)	0	0	448.243	C19 H40 O7 N1 P1 Na1	2.21618e+06	2.02378e+06	2.2404e+06	2.0175e+06	2.01086e+06	2.06857e+06	2.31775e+06	2.14126e+06	2.42497e+06	2.26294e+06	2.3257e+06	2.25254e+06	2.2497e+06	2.10367e+06	1.78719e+06	4.50587e+06	2.4291e+06	2.36519e+06	1.97697e+06	2.52693e+06	2.51364e+06	2.13811e+06	2.47684e+06	2.30247e+06	2.0527e+06	2.07733e+06	1.88671e+06	1.94925e+06	2.4309e+06	1.60304e+06	2.23094e+06	1.04736	0.26204	0.99233	0.416632
PE(54:3)	PE(54:3)+Li	PE	(54:3)	(54:3)	0	0	1000.83	C59 H112 O8 N1 P1 Li1	317919	224894	80538.6	71335	0	21085.8	88614.3	23595.4	130461	235326	12181.9	187537	232907	93080.3	25315.7	186160	87209.1	71443.1	125571	29853.1	140845	30145.7	0	200211	175386	86786.3	83396.1	352048	0	75605.7	280694	1.06584	0.601555	1.07757	0.571614
PE(34:3e)	PE(34:3e)+Na	PE	(34:3e)	(34:3e)	0	0	722.51	C39 H74 O7 N1 P1 Na1	2.24494e+07	1.17432e+07	7.69841e+06	7.09966e+06	7.22904e+06	5.63965e+06	9.04863e+06	6.25905e+06	5.8119e+06	1.13209e+07	4.75147e+06	7.93928e+06	8.77204e+06	9.42661e+06	6.64809e+06	1.29746e+07	6.29224e+06	5.44678e+06	1.09605e+07	5.81394e+06	6.97739e+06	5.9022e+06	6.57287e+06	8.03652e+06	2.27434e+07	1.23735e+07	9.89941e+06	1.02461e+07	5.01714e+06	5.7531e+06	1.7628e+07	0.91278	0.444291	1.33094	0.209311
PE(42:2e)	PE(42:2e)+(CH3CH2)3NH	PE	(42:2e)	(42:2e)	0	0	929.792	C53 H108 O7 N3 P1	922980	3.44874e+06	3.2893e+06	1.56739e+06	3.08655e+06	1.56425e+06	1.59525e+06	3.75948e+06	1.34778e+06	737286	5.93014e+06	1.99743e+06	4.56646e+06	1.78872e+06	2.71746e+06	594713	2.6428e+06	2.00072e+06	2.06534e+06	4.31589e+06	2.36709e+06	3.08024e+06	6.09953e+06	2.8754e+06	1.63144e+06	1.25257e+06	2.84709e+06	2.28687e+06	4.22887e+06	1.6868e+06	3.81901e+06	1.49199	0.263022	1.43355	0.557866
PE(54:6)	PE(54:6)+Li	PE	(54:6)	(54:6)	0	0	994.781	C59 H106 O8 N1 P1 Li1	1.54869e+06	571360	13131.5	62925.9	23267.3	24671.6	1.21091e+06	22051.2	259619	41083.6	0	219689	441590	238606	5836.54	1.64297e+06	273331	107471	204141	43930.6	270142	112125	51411.1	169829	821280	267137	13417.4	574329	60078.5	50040.2	1.6578e+06	3.59553	0.85401	4.24527	0.992602
PE(56:0)	PE(56:0)+Li	PE	(56:0)	(56:0)	0	0	1034.91	C61 H122 O8 N1 P1 Li1	379116	86402.3	2002.29	7803.09	25953.6	0	60262.6	6768.94	54317.4	10346.8	7248.08	50465.5	52948.6	4588.73	2296.6	64387.9	11889.8	887.819	32922.8	4195.23	16084.8	8301.79	67975.3	23521.8	226489	40281.2	0	41424.9	6557.04	8567.22	290894	0.770641	0.271357	1.55205	0.868618
PE(42:2)	PE(42:2)+(CH3CH2)3NH	PE	(42:2)	(42:2)	0	0	943.771	C53 H106 O8 N3 P1	347169	929654	1.59933e+06	914041	889492	684031	938781	2.48124e+06	379162	173261	3.83958e+06	1.41921e+06	3.0947e+06	809928	1.15593e+06	163097	812127	562773	787902	1.51554e+06	1.42079e+06	1.0758e+06	1.211e+06	865660	692187	816048	838923	724006	1.78039e+06	720347	1.53173e+06	1.05303	0.806795	0.892792	0.600469
PE(54:7)	PE(54:7)+Li	PE	(54:7)	(54:7)	0	0	992.765	C59 H104 O8 N1 P1 Li1	989932	294353	0	30458.1	46593.3	15866.4	718828	20876.8	140002	20134.2	0	94772.9	226720	185208	6515.79	862587	133754	37332.1	126418	20574	183437	42838.2	19978.8	81086.8	487086	152310	7175.8	329250	12200.6	27509.5	1.14312e+06	2.69307	0.744847	3.26892	0.939858
PE(54:5)	PE(54:5)+Li	PE	(54:5)	(54:5)	0	0	996.797	C59 H108 O8 N1 P1 Li1	1.22568e+06	697721	85456.4	63533.1	48948.7	79225.7	1.10268e+06	71314.8	235054	133591	66635	375550	537671	266971	22957.8	580299	168568	195393	217666	61274.7	271764	125865	79975	278819	694277	211610	61272.1	696051	81817.9	96871.7	1.32649e+06	1.88571	0.318346	2.47623	0.903181
PE(44:6e)	PE(44:6e)+Na	PE	(44:6e)	(44:6e)	0	0	856.619	C49 H88 O7 N1 P1 Na1	884452	968998	1.94993e+06	184282	1.2208e+06	923130	3.30754e+06	1.46546e+06	1.29444e+06	999059	3.62716e+06	1.22598e+06	2.0635e+06	1.55387e+06	801746	2.79984e+06	858137	720457	1.34988e+06	1.876e+06	1.38974e+06	1.71357e+06	1.84016e+06	1.10063e+06	826745	820769	1.91696e+06	972274	2.14315e+06	528361	2.18786e+06	1.20305	0.997114	1.00338	0.982127
PE(52:1)	PE(52:1)+Li	PE	(52:1)	(52:1)	0	0	976.828	C57 H112 O8 N1 P1 Li1	940851	431818	459228	603045	326413	440233	582026	401369	641773	577017	264606	1.2281e+06	477506	593458	331326	802538	623426	1.1768e+06	489019	226297	567020	422475	255311	826843	812457	634441	398392	973228	384850	439888	871729	1.0191	0.927579	1.38154	0.189266
PE(33:1)	PE(33:1)+K	PE	(33:1)	(33:1)	0	0	742.478	C38 H74 O8 N1 P1 K1	386544	469607	382368	603310	425358	416231	394114	427834	558755	568299	319276	488966	496088	379573	417531	528057	527243	633270	559072	473736	534421	479679	510544	403805	542345	572288	485020	530493	406534	565519	380809	1.17984	0.232766	1.27452	0.14415
PE(49:0)	PE(49:0)+H	PE	(49:0)	(49:0)	0	0	930.789	C54 H109 O8 N1 P1	3.46582e+06	2.00167e+06	1.45939e+06	934703	1.97818e+06	2.20106e+06	1.46653e+06	3.13953e+06	2.62851e+06	1.13248e+06	3.09676e+06	1.32408e+06	2.94386e+06	1.34566e+06	5.56485e+06	1.37257e+06	2.66708e+06	982068	1.37942e+06	7.59235e+06	1.70637e+06	3.14074e+06	4.18955e+06	1.8263e+06	1.28216e+06	734684	1.13212e+06	1.13938e+06	3.6516e+06	1.48835e+06	4.86476e+06	1.12903	0.151773	0.648153	0.879904
PE(26:3)	PE(26:3)+Li	PE	(26:3)	(26:3)	0	0	608.39	C31 H56 O8 N1 P1 Li1	588317	408839	1.32659e+06	292165	430065	284843	1.04202e+06	1.45324e+06	1.32369e+06	538305	1.94938e+06	527859	1.27636e+06	1.2615e+06	1.18989e+06	2.2751e+06	494750	214004	975042	1.70204e+06	864464	1.41592e+06	556498	598535	208298	336811	753481	448947	1.475e+06	609355	1.63483e+06	1.92162	0.374521	1.41689	0.488053
PE(39:4)	PE(39:4)+Li	PE	(39:4)	(39:4)	0	0	788.578	C44 H80 O8 N1 P1 Li1	256349	197442	1.1182e+06	152529	267190	746681	765679	1.38461e+06	405897	471687	1.55653e+06	591953	1.08651e+06	808481	1.10436e+06	1.21086e+06	135304	505075	322843	1.31778e+06	562725	882483	731461	483152	296543	242486	422279	164740	1.40901e+06	595041	1.31478e+06	1.4478	0.522919	1.58044	0.559618
PE(37:4e)	PE(37:4e)+Li	PE	(37:4e)	(37:4e)	0	0	746.567	C42 H78 O7 N1 P1 Li1	3.43206e+07	3.7352e+07	4.35041e+07	4.07121e+07	3.32304e+07	2.77011e+07	4.53685e+07	4.75034e+07	2.0161e+07	4.33913e+07	3.94962e+07	3.56297e+07	3.67196e+07	4.06649e+07	3.50636e+07	4.91632e+07	1.96429e+07	3.32623e+07	3.61726e+07	2.82051e+07	1.53321e+07	3.40482e+07	3.44436e+07	3.66259e+07	3.66669e+07	3.91372e+07	3.46569e+07	3.74441e+07	3.12787e+07	2.73017e+07	4.15499e+07	0.904474	0.118564	0.981659	0.210988
PE(42:5e)	PE(42:5e)+Na	PE	(42:5e)	(42:5e)	0	0	830.603	C47 H86 O7 N1 P1 Na1	1.939e+06	1.41709e+06	3.78899e+06	187218	3.59176e+06	1.82496e+06	7.38749e+06	3.00656e+06	4.91454e+06	756113	1.1496e+07	2.31429e+06	4.91049e+06	4.79705e+06	1.87855e+06	6.36896e+06	1.71249e+06	1.70428e+06	2.71052e+06	5.21564e+06	3.48214e+06	4.84439e+06	5.04347e+06	1.87513e+06	796202	1.52741e+06	2.07339e+06	1.1464e+06	5.76819e+06	851648	5.83166e+06	1.55599	0.884493	0.78773	0.597106
PE(36:3)	PE(36:3)+Li	PE	(36:3)	(36:3)	0	0	748.546	C41 H76 O8 N1 P1 Li1	1.49505e+06	1.89978e+06	604459	525947	1.17452e+06	727254	1.49602e+06	484571	873456	419006	717859	1.19692e+06	879720	1.45497e+06	1.04786e+06	2.65548e+06	766117	1.34886e+06	1.32854e+06	954511	1.06232e+06	642461	1.16013e+06	674352	1.24272e+06	1.1922e+06	442933	1.44821e+06	583677	632903	687715	1.31828	0.38353	0.585526	0.314956
PE(43:7)	PE(43:7)+Na	PE	(43:7)	(43:7)	0	0	854.567	C48 H82 O8 N1 P1 Na1	5.82567e+06	5.32316e+06	4.39133e+06	3.09096e+06	6.12446e+06	3.39673e+06	5.07813e+06	3.34506e+06	3.63165e+06	4.03722e+06	3.36509e+06	2.9439e+06	4.24122e+06	3.91159e+06	3.41075e+06	6.27459e+06	3.43714e+06	3.31129e+06	4.26325e+06	2.47845e+06	3.29948e+06	2.50378e+06	7.06188e+06	3.16311e+06	4.33577e+06	3.39608e+06	4.23442e+06	3.87775e+06	3.64064e+06	2.46104e+06	4.57398e+06	0.892947	0.636107	0.763616	0.0630265
PE(35:0e)	PE(35:0e)+H	PE	(35:0e)	(35:0e)	0	0	720.59	C40 H83 O7 N1 P1	3.06139e+06	2.09154e+06	2.77191e+06	1.63529e+06	1.89951e+06	1.48763e+06	2.84398e+06	1.77795e+06	1.93e+06	2.12505e+06	2.46037e+06	3.15946e+06	2.16625e+06	2.26986e+06	1.52404e+06	2.96094e+06	2.27931e+06	1.60828e+06	1.52884e+06	1.64093e+06	1.79489e+06	1.53198e+06	2.25228e+06	3.20495e+06	2.5103e+06	1.23428e+06	1.72866e+06	2.11574e+06	1.80827e+06	1.5955e+06	3.27794e+06	0.939417	0.35125	0.864565	0.382796
PE(42:4e)	PE(42:4e)+Na	PE	(42:4e)	(42:4e)	0	0	832.619	C47 H88 O7 N1 P1 Na1	1.40739e+06	1.14976e+06	3.33248e+06	158572	2.20209e+06	1.44404e+06	4.90043e+06	2.39191e+06	2.9199e+06	557442	7.94462e+06	1.61176e+06	3.49768e+06	3.16689e+06	1.54694e+06	4.88981e+06	1.24709e+06	832332	2.18824e+06	3.87445e+06	2.58651e+06	3.53747e+06	3.4288e+06	1.38975e+06	594662	1.28213e+06	1.86675e+06	1.1536e+06	3.71997e+06	737331	4.27977e+06	1.50855	0.813837	0.887877	0.746013
PE(18:1e_22:3)	PE(40:4e)+H	PE	(18:1e_22:3)	(18:1e)	(22:3)	0	782.606	C45 H85 O7 N1 P1	6.06606e+06	7.40597e+06	1.08094e+07	8.87037e+06	1.08465e+07	1.10442e+07	3.35408e+06	5.49319e+06	8.76618e+06	1.61228e+07	1.23951e+07	9.21939e+06	4.63907e+06	5.36065e+06	8.86379e+06	5.08833e+06	7.5013e+06	1.13235e+07	9.34817e+06	6.15039e+06	1.17563e+07	4.08541e+06	1.23305e+07	7.12721e+06	7.37701e+06	1.08181e+07	1.27448e+07	5.44243e+06	7.07331e+06	1.13395e+07	7.95536e+06	0.808662	0.286436	0.896846	0.626025
PE(20:2e)	PE(20:2e)+Na	PE	(20:2e)	(20:2e)	0	0	528.306	C25 H48 O7 N1 P1 Na1	1.39611e+06	415750	2.42757e+06	574532	1.46451e+06	772413	1.31352e+06	2.20115e+06	1.53447e+06	1.08364e+06	1.7654e+06	1.00953e+06	2.12e+06	1.81638e+06	781607	1.22907e+06	791856	870236	794230	1.74807e+06	945629	2.30051e+06	1.76627e+06	556146	599652	739044	784057	851761	950278	715657	1.66348e+06	0.802582	0.939272	0.596913	0.334142
PE(32:3e)	PE(32:3e)+H	PE	(32:3e)	(32:3e)	0	0	672.496	C37 H71 O7 N1 P1	197442	322200	303453	188052	175826	187000	22878.8	201378	0	482348	185581	267651	197480	124124	157352	0	0	223233	153525	113237	24518.4	168943	85685.4	291041	99047.4	220372	460786	152115	230468	213147	104574	0.720242	0.0462768	1.13345	0.753378
PE(30:0e)	PE(30:0e)+Li	PE	(30:0e)	(30:0e)	0	0	656.52	C35 H72 O7 N1 P1 Li1	289540	788254	0	178379	532246	0	67199.6	63326.6	67923.6	0	318752	185231	325884	106385	130111	0	74581.9	373506	124573	124761	150438	238739	498738	160425	426641	0	0	612361	99944.9	53389.7	835429	1.13904	0.861907	0.560296	0.903973
PE(22:3e)	PE(22:3e)+H	PE	(22:3e)	(22:3e)	0	0	532.34	C27 H51 O7 N1 P1	56217.2	34018.1	187774	30795.7	64203.8	75498.8	78420.3	129826	238030	73986.2	220457	58137.4	94336.1	100702	129320	53232.3	81833.4	42437.5	78373.8	146011	160121	94896.9	80376.4	55429.3	26122	34129.6	108821	24868	136699	63003	140116	1.17851	0.52556	0.981297	0.9622
PE(25:0e)	PE(25:0e)+(CH3CH2)3NH	PE	(25:0e)	(25:0e)	0	0	695.557	C36 H78 O7 N3 P1	1.37023e+06	422617	2.3975e+06	277334	2.1188e+06	2.50077e+06	2.15334e+06	2.21423e+06	2.7586e+06	870204	4.14258e+06	1.82849e+06	968757	1.96509e+06	3.55552e+06	1.81086e+06	1.01488e+06	745874	1.90025e+06	3.85731e+06	2.92611e+06	2.3358e+06	2.01088e+06	2.0615e+06	169263	872657	1.95226e+06	292604	3.30765e+06	1.84468e+06	1.04678e+06	0.930675	0.659657	0.494047	0.471502
PE(52:3)	PE(52:3)+Li	PE	(52:3)	(52:3)	0	0	972.797	C57 H108 O8 N1 P1 Li1	4.50487e+06	3.13309e+06	728035	854932	710051	722497	2.76252e+06	777166	1.39492e+06	967919	601791	2.38664e+06	2.44094e+06	1.63896e+06	438489	3.62974e+06	1.49134e+06	1.54993e+06	1.28743e+06	568273	1.50711e+06	1.07087e+06	610225	1.93673e+06	3.35298e+06	1.51205e+06	678964	3.64213e+06	695722	879655	4.8579e+06	1.64492	0.761326	1.76862	0.622321
PE(18:0p_20:5)	PE(38:5p)+H	PE	(18:0p_20:5)	(18:0p)	(20:5)	0	750.543	C43 H77 O7 N1 P1	7.81933e+07	1.63646e+08	1.44182e+08	1.36921e+08	1.05961e+08	1.25737e+08	5.24133e+07	1.17973e+08	9.4148e+07	1.86398e+08	1.31352e+08	1.25946e+08	1.36237e+08	1.15667e+08	1.1508e+08	1.1254e+08	1.20467e+08	1.3815e+08	1.56112e+08	1.07797e+08	1.12134e+08	1.16014e+08	134566539	1.33013e+08	9.01338e+07	1.51129e+08	1.61955e+08	1.79747e+08	1.10822e+08	1.31939e+08	7.69962e+07	0.939603	0.831652	1.04933	0.0823975
PE(35:3)	PE(35:3)+Li	PE	(35:3)	(35:3)	0	0	734.531	C40 H74 O8 N1 P1 Li1	568272	410324	1.19677e+06	280601	532925	477000	1.03392e+06	1.94137e+06	1.40034e+06	500625	1.9562e+06	456215	1.37708e+06	1.03926e+06	1.17766e+06	930132	543740	405935	1.02209e+06	1.14652e+06	827542	1.03645e+06	414499	318292	228633	314597	685821	347505	1.74235e+06	663528	1.29074e+06	1.77282	0.831008	1.24507	0.619154
PE(34:1e)	PE(34:1e)+H	PE	(34:1e)	(34:1e)	0	0	704.559	C39 H79 O7 N1 P1	3.21542e+06	2.8302e+06	1.76656e+06	1.96319e+06	4.0269e+06	2.9224e+06	2.06728e+06	1.88435e+06	4.09735e+06	2.11997e+06	3.01898e+06	3.19116e+06	2.0246e+06	2.88141e+06	2.20653e+06	2.6536e+06	5.09046e+06	2.64162e+06	3.10071e+06	1.65683e+06	5.13964e+06	1.58304e+06	4.79969e+06	3.27183e+06	3.25876e+06	4.06099e+06	1.95113e+06	2.62903e+06	3.22283e+06	2.99638e+06	3.23632e+06	0.962177	0.199891	1.13873	0.224612
PE(40:5)	PE(40:5)+Li	PE	(40:5)	(40:5)	0	0	800.578	C45 H80 O8 N1 P1 Li1	1.54653e+06	4.55978e+06	1.37915e+07	2.49137e+06	1.47967e+07	3.50891e+06	1.36826e+07	1.18135e+07	5.50543e+06	2.14424e+06	2.08769e+07	7.22826e+06	1.30921e+07	1.43511e+07	9.52288e+06	1.86349e+06	3.1928e+06	5.30073e+06	1.14286e+07	4.89144e+06	1.22209e+07	1.90624e+07	1.88597e+07	8.90122e+06	1.45596e+06	7.39481e+06	9.25692e+06	3.94796e+06	1.6294e+07	1.60263e+06	1.75967e+07	1.64536	0.480926	1.62175	0.693792
PE(16:0p_18:1)	PE(34:1p)+H	PE	(16:0p_18:1)	(16:0p)	(18:1)	0	702.543	C39 H77 O7 N1 P1	7.07567e+07	6.97486e+07	6.48349e+07	5.8967e+07	8.17149e+07	5.66981e+07	5.82769e+07	5.66605e+07	6.30119e+07	6.84562e+07	7.34995e+07	6.40635e+07	5.8849e+07	5.74067e+07	5.48809e+07	6.77989e+07	6.95471e+07	6.75947e+07	6.41774e+07	5.58815e+07	6.84499e+07	5.61627e+07	7.66302e+07	6.61673e+07	6.95675e+07	6.81243e+07	6.52788e+07	6.66212e+07	6.59374e+07	5.90643e+07	7.0998e+07	1.01122	0.481215	1.02755	0.851885
PE(38:5)	PE(38:5)+Li	PE	(38:5)	(38:5)	0	0	772.546	C43 H76 O8 N1 P1 Li1	1.98967e+07	1.26747e+07	2.2298e+07	5.50532e+06	2.5594e+07	2.17216e+07	3.42156e+07	2.06481e+07	3.5611e+07	1.23774e+07	4.15364e+07	1.6825e+07	2.56469e+07	2.7029e+07	1.78725e+07	3.19479e+07	1.58829e+07	9.7949e+06	2.24024e+07	2.97404e+07	2.36173e+07	2.9773e+07	3.25363e+07	1.72381e+07	9.28687e+06	1.50999e+07	1.52227e+07	1.0506e+07	2.89446e+07	1.39114e+07	3.15079e+07	1.16272	0.756453	0.695156	0.328028
PE(52:0)	PE(52:0)+Li	PE	(52:0)	(52:0)	0	0	978.844	C57 H114 O8 N1 P1 Li1	309870	592454	310768	377013	284316	369732	215733	243884	302627	531633	220940	701875	466960	533246	181660	381732	339889	296519	308231	131564	434287	149964	249278	467979	352437	472194	208754	605462	300169	301527	404611	1.04428	0.359433	1.13408	0.630375
PE(38:3)	PE(38:3)+H	PE	(38:3)	(38:3)	0	0	770.569	C43 H81 O8 N1 P1	8.02882e+06	1.1086e+07	1.24524e+07	1.10479e+07	9.94929e+06	1.12722e+07	1.06653e+07	1.31349e+07	6.8738e+06	1.30179e+07	1.47951e+07	9.64088e+06	9.26265e+06	1.06098e+07	1.13996e+07	1.1642e+07	7.73531e+06	1.2107e+07	1.10685e+07	9.98865e+06	6.11665e+06	1.14926e+07	1.14387e+07	9.0822e+06	1.22062e+07	1.17849e+07	1.14619e+07	1.00656e+07	1.16689e+07	1.11593e+07	1.18526e+07	0.979415	0.0812033	1.05621	0.278766
PE(40:5e)	PE(40:5e)+H	PE	(40:5e)	(40:5e)	0	0	780.59	C45 H83 O7 N1 P1	3.64222e+06	1.13671e+06	881055	4.16297e+06	1.43172e+06	913206	1.46004e+06	3.21608e+06	551856	5.57938e+06	3.82072e+06	4.03644e+06	2.87953e+06	2.53637e+06	3.2069e+06	1.88053e+06	3.96551e+06	1.36198e+06	3.00538e+06	431897	2.92838e+06	2.39454e+06	3.11597e+06	4.24971e+06	3.9063e+06	758623	4.41333e+06	4.25307e+06	934515	4.11226e+06	3.03647e+06	1.24204	0.876969	2.7284	0.130993
PE(52:2)	PE(52:2)+Li	PE	(52:2)	(52:2)	0	0	974.812	C57 H110 O8 N1 P1 Li1	2.27674e+06	1.96816e+06	607692	780674	443698	613024	1.07003e+06	593737	894956	900014	520955	1.99132e+06	1.61591e+06	1.06278e+06	483802	1.7129e+06	892207	1.17448e+06	824306	372699	935123	695951	437337	1.44628e+06	1.66034e+06	1.02897e+06	600427	2.31514e+06	533233	695360	2.15551e+06	1.09053	0.590613	1.31806	0.61459
PE(22:5e)	PE(22:5e)+H	PE	(22:5e)	(22:5e)	0	0	528.308	C27 H47 O7 N1 P1	2.95029e+06	1.62497e+06	4.81927e+06	1.30656e+06	2.8289e+06	1.68197e+06	3.49522e+06	5.11507e+06	3.41911e+06	2.58981e+06	5.37898e+06	2.23308e+06	4.54286e+06	3.93465e+06	3.09333e+06	2.89683e+06	1.80915e+06	1.88581e+06	2.65949e+06	4.92362e+06	2.46113e+06	4.97745e+06	3.30336e+06	1.73151e+06	1.53162e+06	1.75206e+06	2.39702e+06	2.05602e+06	2.87847e+06	1.73689e+06	5.69521e+06	1.0365	0.887487	0.726789	0.87218
PE(18:1_22:6)	PE(40:7)+H	PE	(18:1_22:6)	(18:1)	(22:6)	0	790.538	C45 H77 O8 N1 P1	1.6986e+07	1.29312e+07	6.93444e+06	1.62352e+07	7.80468e+06	1.52165e+07	1.17228e+07	12215227	9.36127e+06	1.37355e+07	1.13863e+07	9.45942e+06	7.65052e+06	9.54849e+06	1.52863e+07	2.0313e+07	1.38777e+07	1.29193e+07	1.18909e+07	9.14976e+06	1.6408e+07	1.04281e+07	8.0696e+06	9.82222e+06	1.95205e+07	1.5125e+07	7.58917e+06	1.16451e+07	1.08327e+07	1.51426e+07	1.1691e+07	0.932365	0.941545	0.904094	0.60587
PE(16:0e_18:2)	PE(34:2e)+Na	PE	(16:0e_18:2)	(16:0e)	(18:2)	0	724.525	C39 H76 O7 N1 P1 Na1	2.91862e+06	2.49536e+06	2.04543e+06	1.82387e+06	1.86071e+06	1.77112e+06	1.45555e+06	2.13989e+06	1.8707e+06	2.24701e+06	2.09098e+06	1.89118e+06	2.36623e+06	1.81852e+06	1.98131e+06	2.12866e+06	1.63934e+06	1.63956e+06	2.09244e+06	2.10141e+06	1.41857e+06	1.98707e+06	2.41826e+06	2.39614e+06	2.0415e+06	2.22448e+06	2.34217e+06	2.10546e+06	2.18717e+06	1.68459e+06	2.11228e+06	1.0363	0.67643	1.1352	0.81541
PE(42:0)	PE(42:0)+(CH3CH2)3NH	PE	(42:0)	(42:0)	0	0	947.803	C53 H110 O8 N3 P1	916639	2.76918e+06	4.22076e+06	1.43741e+06	1.82403e+06	1.19186e+06	1.23177e+06	4.76784e+06	1.61556e+06	806425	7.16517e+06	2.52392e+06	5.96803e+06	1.77577e+06	2.09228e+06	488734	3.57849e+06	2.11703e+06	2.25672e+06	4.96255e+06	3.83551e+06	4.01691e+06	4.8415e+06	1.70276e+06	2.31175e+06	1.39157e+06	3.2947e+06	1.74929e+06	5.77068e+06	1.89053e+06	3.73403e+06	1.69649	0.370484	1.60827	0.233808
PE(17:1_20:5)	PE(37:6)+H	PE	(17:1_20:5)	(17:1)	(20:5)	0	750.507	C42 H73 O8 N1 P1	352252	435083	372565	737855	234940	433761	415529	505644	147454	536893	289108	334531	263108	231849	566500	612569	296010	456018	451477	301962	258868	385284	288423	231813	393862	573816	435676	554521	424287	423490	266045	0.758757	0.327975	1.02108	0.815248
PE(35:4)	PE(35:4)+Li	PE	(35:4)	(35:4)	0	0	732.515	C40 H72 O8 N1 P1 Li1	387770	386028	1.33124e+06	316974	598368	1.05379e+06	1.85577e+06	1.25408e+06	1.01257e+06	649843	1.52099e+06	564248	651391	1.73852e+06	1.09449e+06	543707	586461	400724	476288	1.01613e+06	602569	806899	706141	186258	221729	393636	548123	479653	935676	522285	970918	0.7543	0.383792	0.872849	0.189749
PE(18:0p_18:1)	PE(36:1p)+H	PE	(18:0p_18:1)	(18:0p)	(18:1)	0	730.575	C41 H81 O7 N1 P1	8.53894e+07	7.75592e+07	6.6469e+07	5.45824e+07	5.15689e+07	4.61572e+07	5.33289e+07	4.75649e+07	3.75554e+07	7.85579e+07	6.75109e+07	6.36662e+07	6.23113e+07	5.72039e+07	5.28932e+07	4.94206e+07	4.50919e+07	5.10765e+07	6.49025e+07	4.35625e+07	4.19962e+07	4.80405e+07	5.37392e+07	5.27629e+07	8.71092e+07	5.7379e+07	7.38593e+07	5.80732e+07	6.11607e+07	5.97305e+07	7.68731e+07	0.878144	0.0296932	1.12052	0.31435
PE(39:0e)	PE(39:0e)+K	PE	(39:0e)	(39:0e)	0	0	814.609	C44 H90 O7 N1 P1 K1	1.49924e+07	1.96364e+07	1.1278e+07	1.22708e+07	2.90613e+07	5.50959e+06	1.44002e+07	1.24091e+07	1.27829e+07	1.38232e+07	1.90578e+07	1.37351e+07	1.2983e+07	1.69005e+07	9.72776e+06	1.76621e+07	1.81463e+07	23151574	1.70152e+07	1.00209e+07	1.44579e+07	1.30651e+07	3.57962e+07	1.25372e+07	1.55333e+07	2.15269e+07	1.16119e+07	1.62819e+07	1.15349e+07	1.04316e+07	1.70848e+07	1.13789	0.441602	1.07868	0.882676
PE(42:8)	PE(42:8)+Li	PE	(42:8)	(42:8)	0	0	822.562	C47 H78 O8 N1 P1 Li1	3.91368e+06	2.91231e+06	2.02067e+06	1.27519e+06	2.44125e+06	2.24159e+06	4.71762e+06	2.23265e+06	2.54968e+06	1.93577e+06	2.51052e+06	2.57096e+06	2.6086e+06	2.55238e+06	1.77023e+06	7.83977e+06	3.06254e+06	1.22613e+06	2.45958e+06	2.74591e+06	2.98512e+06	2.8769e+06	2.2498e+06	2.40641e+06	3.7291e+06	1.73284e+06	1.29256e+06	2.52721e+06	1.91269e+06	1.21066e+06	3.7511e+06	1.04225	0.654581	0.783489	0.178297
PE(30:5e)	PE(30:5e)+(CH3CH2)3NH	PE	(30:5e)	(30:5e)	0	0	755.557	C41 H78 O7 N3 P1	3.59943e+06	3.88812e+06	3.04667e+06	3.71888e+06	3.46337e+06	3.72391e+06	3.38915e+06	3.56275e+06	3.73296e+06	3.89575e+06	3.31896e+06	3.32689e+06	3.24227e+06	3.25466e+06	3.78909e+06	3.53145e+06	3.74456e+06	3.45349e+06	3.7222e+06	3.50023e+06	3.58135e+06	3.84196e+06	3.43548e+06	3.66634e+06	3.4063e+06	3.70214e+06	3.27661e+06	3.47235e+06	3.45923e+06	3.66054e+06	3.41084e+06	0.993107	0.942061	0.961049	0.349271
PE(33:4e)	PE(33:4e)+Li	PE	(33:4e)	(33:4e)	0	0	690.504	C38 H70 O7 N1 P1 Li1	1.91813e+07	3.85642e+07	1.46809e+07	2.20036e+07	2.66515e+07	2.1076e+07	2.97119e+07	2.88406e+07	2.21242e+07	2.87924e+07	5.21104e+07	1.37677e+07	1.98583e+07	2.44726e+07	3.31185e+07	2.54209e+07	2.32962e+07	2.68287e+07	3.9379e+07	2.92936e+07	2.87531e+07	2.38093e+07	2.81163e+07	2.09299e+07	1.96942e+07	2.94984e+07	3.59353e+07	2.17696e+07	3.25019e+07	1.84535e+07	4.32856e+07	1.07122	0.884507	1.34062	0.324325
PE(12:0e_10:4)	PE(22:4e)+H	PE	(12:0e_10:4)	(12:0e)	(10:4)	0	530.324	C27 H49 O7 N1 P1	2.31641e+06	977235	6.04465e+06	1.02772e+06	2.41629e+06	2.61915e+06	2.55975e+06	5.58762e+06	3.64048e+06	2.83926e+06	3.53437e+06	3.21766e+06	5.11855e+06	3.71692e+06	2.16533e+06	2.11316e+06	1.76006e+06	1.68435e+06	1.46202e+06	3.03462e+06	2.41399e+06	5.38648e+06	2.46645e+06	1.77465e+06	842200	1.11791e+06	1.86871e+06	1.77103e+06	3.42369e+06	2.51627e+06	2.82796e+06	0.838949	0.630081	0.77338	0.479042
PE(18:0_16:0)	PE(34:0)+Na	PE	(18:0_16:0)	(18:0)	(16:0)	0	742.536	C39 H78 O8 N1 P1 Na1	1.29838e+07	2.22759e+07	5.28337e+06	9.79425e+06	1.40666e+07	1.06818e+07	1.72587e+07	1.07653e+07	1.22901e+07	1.23887e+07	1.5356e+07	7.88176e+06	1.2924e+07	1.18018e+07	1.98169e+07	1.34488e+07	1.12097e+07	1.34607e+07	1.96881e+07	1.70984e+07	1.50698e+07	9.75313e+06	9.5309e+06	1.42296e+07	1.07808e+07	1.34917e+07	1.51693e+07	1.08449e+07	1.73319e+07	1.22732e+07	2.50146e+07	1.09039	0.464197	1.03911	0.473763
PE(30:3e)	PE(30:3e)+(CH3CH2)3NH	PE	(30:3e)	(30:3e)	0	0	759.588	C41 H82 O7 N3 P1	1.32189e+07	1.28559e+07	1.06688e+07	1.19012e+07	1.3053e+07	1.19799e+07	1.10941e+07	1.17146e+07	1.26147e+07	1.25343e+07	1.08299e+07	1.15772e+07	1.19078e+07	1.1319e+07	1.13015e+07	1.23321e+07	1.20195e+07	1.19933e+07	1.27722e+07	1.23426e+07	1.17919e+07	1.17464e+07	1.30071e+07	1.19564e+07	1.09047e+07	1.24236e+07	1.1396e+07	1.1024e+07	1.10365e+07	1.30563e+07	1.12195e+07	1.00287	0.914311	0.936529	0.321444
PE(37:1)	PE(37:1)+(CH3CH2)3NH	PE	(37:1)	(37:1)	0	0	875.709	C48 H98 O8 N3 P1	276483	484881	374890	423700	440240	281944	279960	363113	256307	281100	374164	349220	439616	317801	314478	176974	467642	610866	249998	309996	347352	398164	412061	361603	478250	445922	304132	537380	340183	328816	347415	0.995256	0.681671	0.926712	0.470612
PE(18:2e)	PE(18:2e)+H	PE	(18:2e)	(18:2e)	0	0	478.293	C23 H45 O7 N1 P1	1.76392e+07	3.60166e+07	3.61146e+07	2.62575e+07	1.00383e+08	2.70548e+07	2.84392e+07	4.28165e+07	3.16052e+07	4.93655e+07	5.08017e+07	2.04861e+07	48233314	5.65507e+07	2.9529e+07	2.69998e+07	2.09795e+07	3.18921e+07	4.33336e+07	3.54848e+07	2.70631e+07	5.34948e+07	1.32139e+08	2.04108e+07	2.63617e+07	2.82939e+07	2.59682e+07	3.4588e+07	5.59155e+07	3.48316e+07	2.76646e+07	0.996377	0.645941	0.99489	0.472366
PE(28:3)	PE(28:3)+H	PE	(28:3)	(28:3)	0	0	630.413	C33 H61 O8 N1 P1	345489	213038	743811	64705.3	309765	385576	649751	765907	514613	221556	971802	429546	938085	655057	784423	478231	123042	66323.2	511902	930297	436386	790289	324682	342970	96995.8	168040	499693	240099	748790	328994	1.02481e+06	1.21471	0.574725	0.952257	0.612072
PE(39:6)	PE(39:6)+Li	PE	(39:6)	(39:6)	0	0	784.546	C44 H76 O8 N1 P1 Li1	2.22553e+06	1.66157e+06	5.73924e+06	1.04758e+06	3.19711e+06	1.84113e+06	4.04055e+06	7.06684e+06	3.879e+06	4.12164e+06	2.63074e+06	4.24565e+06	6.22125e+06	3.50503e+06	4.431e+06	2.46297e+06	1.06429e+06	1.79948e+06	2.98259e+06	5.34415e+06	3.52144e+06	6.15946e+06	1.20883e+06	2.19991e+06	1.31297e+06	1.83513e+06	2.66708e+06	3.45599e+06	3.8171e+06	2.09295e+06	5.64876e+06	0.916836	0.908651	1.1984	0.826481
PE(18:1_14:0)	PE(32:1)+Na	PE	(18:1_14:0)	(18:1)	(14:0)	0	712.489	C37 H72 O8 N1 P1 Na1	1.93753e+06	4.09147e+06	2.66782e+06	3.1567e+06	2.66708e+06	2.64871e+06	1.22547e+06	2.40941e+06	1.48036e+06	4.3009e+06	2.83166e+06	2.46429e+06	2.62756e+06	2.27928e+06	2.46991e+06	2.07674e+06	1.87823e+06	3.43751e+06	2.52446e+06	1.73357e+06	1.57294e+06	1.77059e+06	2.43982e+06	2.47657e+06	2.00011e+06	3.5607e+06	3.54403e+06	3.60104e+06	2.55154e+06	2.28906e+06	1.51976e+06	0.887754	0.250712	0.956681	0.620072
PE(32:1)	PE(32:1)+H	PE	(32:1)	(32:1)	0	0	690.507	C37 H73 O8 N1 P1	3.34805e+07	6.89904e+07	2.15556e+07	3.50163e+07	44667550	3.66389e+07	5.1024e+07	4.83752e+07	3.999e+07	5.24232e+07	9.53369e+07	2.28561e+07	3.38118e+07	4.11987e+07	5.53058e+07	4.42817e+07	4.24319e+07	4.64609e+07	7.18711e+07	5.49773e+07	5.36584e+07	4.37463e+07	5.05724e+07	3.51198e+07	3.52351e+07	5.01091e+07	6.16372e+07	3.7933e+07	5.75284e+07	3.12365e+07	8.42982e+07	1.07188	0.7593	1.36765	0.27554
PE(26:4)	PE(26:4)+Li	PE	(26:4)	(26:4)	0	0	606.374	C31 H54 O8 N1 P1 Li1	355300	144276	419016	171224	226517	393099	453421	845657	514843	293377	808083	305182	513309	373913	377806	495839	243632	138945	467140	473648	443493	525072	202756	304577	191434	103250	297831	145607	297604	190319	465904	1.09741	0.700097	0.538796	0.121599
PE(20:1e)	PE(20:1e)+Na	PE	(20:1e)	(20:1e)	0	0	530.322	C25 H50 O7 N1 P1 Na1	2.14969e+06	975832	6.35459e+06	957831	2.41945e+06	2.40159e+06	2.3178e+06	5.35661e+06	3.77602e+06	2.43396e+06	3.63855e+06	2.83946e+06	4.66035e+06	3.35188e+06	1.84344e+06	1.83037e+06	1.82897e+06	1.45591e+06	1.23444e+06	3.29037e+06	2.2824e+06	4.73896e+06	2.10341e+06	1.57016e+06	712852	989486	1.81004e+06	1.56767e+06	3.01928e+06	2.44888e+06	2.90282e+06	0.813212	0.472294	0.780932	0.440176
PE(41:6)	PE(41:6)+K	PE	(41:6)	(41:6)	0	0	844.525	C46 H80 O8 N1 P1 K1	2.17712e+06	1.65324e+06	2.36719e+06	1.19516e+06	1.90251e+06	2.2833e+06	3.17375e+06	4.51919e+06	4.27026e+06	1.18723e+06	3.81629e+06	2.14142e+06	2.89706e+06	3.39464e+06	1.77299e+06	2.72638e+06	1.71485e+06	1.26349e+06	1.96593e+06	4.38408e+06	2.20981e+06	2.44144e+06	5.38555e+06	1.61135e+06	1.7109e+06	1.36849e+06	1.25303e+06	1.85308e+06	2.51894e+06	1.90109e+06	4.35639e+06	1.04278	0.807903	0.851159	0.924814
PE(36:4e)	PE(36:4e)+Li	PE	(36:4e)	(36:4e)	0	0	732.551	C41 H76 O7 N1 P1 Li1	7.08144e+06	6.52171e+06	1.06275e+07	8.88573e+06	9.31246e+06	8.05658e+06	4.68223e+06	9.05235e+06	4.60296e+06	1.1864e+07	1.15267e+07	6.31633e+06	6.86923e+06	8.16877e+06	8.25318e+06	5.33418e+06	7.25171e+06	8.50199e+06	8.3437e+06	6.63578e+06	5.42008e+06	8.04174e+06	6.39689e+06	5.78472e+06	9.37965e+06	9.63121e+06	1.07908e+07	7.79927e+06	9.10995e+06	7.8498e+06	7.02357e+06	0.833472	0.153365	1.13075	0.186158
PE(49:2)	PE(49:2)+Li	PE	(49:2)	(49:2)	0	0	932.765	C54 H104 O8 N1 P1 Li1	515180	268382	20118.5	63229	63688.8	20294.7	168042	24601.9	70980.5	48266.1	44121.8	103943	229444	142211	12264.7	249759	105216	170728	119490	14527.6	103611	73659.9	0	84989.1	353682	149363	39873.1	294353	54005.9	50220	558491	1.64537	0.807655	2.3452	0.486748
PE(35:1)	PE(35:1)+H	PE	(35:1)	(35:1)	0	0	732.554	C40 H79 O8 N1 P1	6.27399e+06	6.08945e+06	8.01627e+06	8.15907e+06	9.06926e+06	7.78999e+06	4.05813e+06	7.65401e+06	4.31709e+06	1.09349e+07	1.06236e+07	5.4527e+06	6.14764e+06	7.45496e+06	7.56371e+06	4.58038e+06	6.89142e+06	7.86974e+06	7.60333e+06	6.22059e+06	4.95514e+06	7.67303e+06	5.77753e+06	4.46847e+06	8.79017e+06	8.85664e+06	9.53859e+06	7.06783e+06	8.52313e+06	7.47081e+06	6.40619e+06	0.849004	0.18992	1.09411	0.146908
PE(31:6e)	PE(31:6e)+K	PE	(31:6e)	(31:6e)	0	0	690.39	C36 H62 O7 N1 P1 K1	470619	210786	1.03205e+06	82106.2	375041	594799	1.1546e+06	1.51817e+06	1.48634e+06	237003	1.75271e+06	680706	1.44489e+06	1.15659e+06	1.34285e+06	721296	419367	101186	867882	1.77186e+06	889233	1.32927e+06	312431	543594	76336.8	146227	566271	285030	1.41035e+06	537360	1.70054e+06	1.37758	0.626723	1.14182	0.58955
PE(38:6e)	PE(38:6e)+K	PE	(38:6e)	(38:6e)	0	0	788.499	C43 H76 O7 N1 P1 K1	397843	202020	778830	152600	147543	351015	1.83527e+06	554102	383268	406627	701800	251176	975893	491372	441202	554468	189025	92827	537061	605360	584657	386796	166472	220038	56587	229387	287801	206311	427733	245622	550998	1.19391	0.604327	0.699749	0.222855
PE(24:3e)	PE(24:3e)+(CH3CH2)3NH	PE	(24:3e)	(24:3e)	0	0	675.495	C35 H70 O7 N3 P1	2.46332e+06	3.6104e+06	839113	1.98722e+06	2.01516e+06	2.16677e+06	2.9306e+06	3.14277e+06	2.44819e+06	2.46434e+06	4.70944e+06	1.39445e+06	1.81388e+06	2.11543e+06	3.75721e+06	2.45233e+06	1.83391e+06	2.10164e+06	3.87872e+06	3.01839e+06	2.43869e+06	2.30348e+06	2.32516e+06	2.02106e+06	2.30898e+06	2.70272e+06	3.11776e+06	1.98656e+06	3.48664e+06	2.06898e+06	5.39402e+06	0.942407	0.980547	1.24735	0.201426
PE(44:11)	PE(44:11)+Na	PE	(44:11)	(44:11)	0	0	860.52	C49 H76 O8 N1 P1 Na1	3.12124e+06	2.32449e+06	5.02871e+06	507118	711271	1.14657e+06	4.62112e+06	4.35883e+06	5.89722e+06	1.53477e+06	6.66541e+06	2.82021e+06	5.29922e+06	2.48407e+06	2.20606e+06	3.19059e+06	1.6388e+06	767215	3.36384e+06	7.44655e+06	3.98937e+06	5.0646e+06	1.63784e+06	894688	898348	974807	1.11094e+06	1.78267e+06	3.02831e+06	1.21834e+06	3.50139e+06	0.955095	0.935939	0.524131	0.411068
PE(18:0e)	PE(18:0e)+H	PE	(18:0e)	(18:0e)	0	0	482.324	C23 H49 O7 N1 P1	2.64213e+07	4.58623e+07	2.22608e+07	1.96006e+07	3.49959e+07	1.96145e+07	2.59941e+07	3.04215e+07	2.94054e+07	2.59127e+07	3.45568e+07	1.68607e+07	2.87028e+07	2.52003e+07	2.90255e+07	2.46709e+07	2.85539e+07	2.03551e+07	2.51292e+07	2.22618e+07	2.41765e+07	2.95485e+07	3.60251e+07	2.18724e+07	2.12858e+07	1.73939e+07	2.17273e+07	2.57805e+07	2.35619e+07	2.15347e+07	3.03643e+07	0.960205	0.5534	0.835853	0.339446
PE(40:6)	PE(40:6)+Li	PE	(40:6)	(40:6)	0	0	798.562	C45 H78 O8 N1 P1 Li1	4.75549e+06	6.26999e+06	5.79869e+06	3.01163e+06	7.16921e+06	4.8968e+06	4.25183e+06	5.3647e+06	5.98242e+06	4.93083e+06	8.53606e+06	4.6395e+06	6.23494e+06	5.57379e+06	4.03312e+06	5.1941e+06	4.3358e+06	3.58853e+06	5.76675e+06	5.03145e+06	5.30218e+06	6.88512e+06	8.62981e+06	4.87265e+06	2.66727e+06	4.66829e+06	4.94393e+06	5.02678e+06	5.66675e+06	2.36621e+06	8.89332e+06	1.0195	0.977183	1.00962	0.791484
PE(31:2e)	PE(31:2e)+Li	PE	(31:2e)	(31:2e)	0	0	666.504	C36 H70 O7 N1 P1 Li1	1.93058e+06	2.74059e+06	343853	1.25634e+06	1.21791e+06	1.33575e+06	2.14741e+06	1.84642e+06	1.57079e+06	1.5903e+06	3.24397e+06	1.10903e+06	1.40485e+06	1.61907e+06	2.35063e+06	1.63383e+06	1.19206e+06	1.56234e+06	2.89434e+06	2.29457e+06	1.61094e+06	1.70326e+06	1.90778e+06	1.66574e+06	1.59621e+06	1.8555e+06	2.0279e+06	1.13054e+06	2.43949e+06	1.30282e+06	4.11682e+06	1.04381	0.629235	1.3891	0.278135
PE(38:4)	PE(38:4)+Li	PE	(38:4)	(38:4)	0	0	774.562	C43 H78 O8 N1 P1 Li1	2.86852e+07	2.65896e+07	4.28879e+07	1.3237e+07	4.32048e+07	3.4641e+07	6.59261e+07	3.21672e+07	5.21884e+07	2.02739e+07	7.57566e+07	3.16474e+07	4.81811e+07	4.83953e+07	3.43641e+07	5.98542e+07	2.89914e+07	2.50195e+07	4.00823e+07	4.31355e+07	4.60201e+07	5.02088e+07	5.17061e+07	2.9653e+07	1.99416e+07	2.62872e+07	2.93743e+07	2.26297e+07	5.20973e+07	3.1018e+07	5.55257e+07	1.3345	0.632151	0.847964	0.477343
PE(36:1)	PE(36:1)+K	PE	(36:1)	(36:1)	0	0	784.525	C41 H80 O8 N1 P1 K1	15922.4	846091	157217	64588.8	45431.3	15639	230486	457086	12210.7	3239.4	1.19124e+06	205334	357712	52095.8	24367.7	576883	37457.5	623889	25163.3	344965	5730.87	7909.6	285597	103536	10995.9	4.42647e+06	5.64776e+06	649338	271430	4219.29	354626	0.701659	0.618474	5.49051	0.137376
PE(40:7)	PE(40:7)+Li	PE	(40:7)	(40:7)	0	0	796.546	C45 H76 O8 N1 P1 Li1	6.40582e+06	6.16634e+06	7.14062e+06	2.66752e+06	6.59073e+06	5.84103e+06	9.36443e+06	5.46117e+06	7.33275e+06	4.65598e+06	1.17968e+07	6.11226e+06	8.4522e+06	6.56017e+06	5.32088e+06	1.02847e+07	5.37771e+06	3.98377e+06	5.92373e+06	7.07349e+06	6.31228e+06	8.0127e+06	8.12244e+06	6.61565e+06	4.71976e+06	5.75289e+06	5.45276e+06	5.47504e+06	7.80956e+06	4.16165e+06	8.07809e+06	1.04802	0.82382	0.854698	0.580075
PE(37:1e)	PE(37:1e)+K	PE	(37:1e)	(37:1e)	0	0	784.562	C42 H84 O7 N1 P1 K1	343974	418469	4.98972e+06	93699	193448	264831	559807	4.98715e+06	328824	449161	936270	517795	4.77588e+06	4.42928e+06	350594	400051	82962.6	245083	329399	600419	360936	994778	352451	235564	238532	273189	522001	398466	475733	285070	495532	0.822224	0.921515	1.15842	0.393357
PE(16:0_18:2)	PE(34:2)+Na	PE	(16:0_18:2)	(16:0)	(18:2)	0	738.504	C39 H74 O8 N1 P1 Na1	1.68393e+07	1.46675e+07	8.15465e+06	1.09338e+07	1.26941e+07	7.85631e+06	1.30938e+07	9.52825e+06	1.05592e+07	1.20634e+07	1.44488e+07	7.88232e+06	8.45475e+06	1.04023e+07	1.24731e+07	1.61975e+07	1.22073e+07	1.1067e+07	1.57779e+07	9.37092e+06	1.12748e+07	7.76232e+06	1.3197e+07	7.88066e+06	1.72908e+07	1.62626e+07	1.2457e+07	1.15384e+07	1.02127e+07	7.62108e+06	1.74777e+07	0.971499	0.850058	0.981321	0.234275
PE(26:6e)	PE(26:6e)+(CH3CH2)3NH	PE	(26:6e)	(26:6e)	0	0	697.479	C37 H68 O7 N3 P1	2.73911e+06	4.91137e+06	926798	2.49022e+06	2.49127e+06	2.53667e+06	3.19698e+06	3.44351e+06	2.86368e+06	3.04818e+06	4.58308e+06	2.21954e+06	2.24938e+06	2.08632e+06	4.4874e+06	2.97272e+06	2.56699e+06	2.72621e+06	4.39887e+06	3.69818e+06	3.0567e+06	2.54363e+06	2.85792e+06	2.87164e+06	2.42245e+06	3.0481e+06	2.9465e+06	3.05683e+06	3.63879e+06	2.31823e+06	5.63877e+06	1.02263	0.845893	1.20161	0.373981
PE(24:4)	PE(24:4)+Li	PE	(24:4)	(24:4)	0	0	578.343	C29 H50 O8 N1 P1 Li1	678979	257730	1.09573e+06	289610	554801	867677	969639	1.48724e+06	1.08078e+06	427787	1.399e+06	720143	921060	1.10796e+06	1.26926e+06	970256	567323	324026	939900	1.25764e+06	1.15138e+06	1.15789e+06	452933	591026	315191	438583	649954	362421	1.31518e+06	641271	1.19052e+06	1.20301	0.636132	0.944464	0.862721
PE(20:1_20:4)	PE(40:5)+H	PE	(20:1_20:4)	(20:1)	(20:4)	0	794.569	C45 H81 O8 N1 P1	9.8121e+06	9.38824e+06	8.95724e+06	9.41393e+06	8.94584e+06	8.27789e+06	5.29474e+06	9.46528e+06	8.13777e+06	1.20084e+07	1.10056e+07	8.75811e+06	6.70841e+06	7.85282e+06	8.85247e+06	7.34203e+06	9.70298e+06	1.05915e+07	1.06858e+07	9.42094e+06	9.63297e+06	8.76333e+06	9.12372e+06	9.872e+06	9.64037e+06	1.11642e+07	1.02535e+07	8.9656e+06	7.55039e+06	9.49834e+06	8.87822e+06	1.01086	0.917666	1.06041	0.229259
PE(35:5)	PE(35:5)+Li	PE	(35:5)	(35:5)	0	0	730.499	C40 H70 O8 N1 P1 Li1	519852	376199	1.77628e+06	245455	595259	771199	1.51028e+06	1.47262e+06	2.06399e+06	478554	2.98505e+06	380319	1.63674e+06	1.21373e+06	1.0204e+06	818342	535118	338347	882228	1.66923e+06	892901	1.17184e+06	747134	391890	210915	355811	675188	453586	1.64705e+06	753447	1.83436e+06	1.29907	0.58604	1.13428	0.939919
PE(18:1e)	PE(18:1e)+Na	PE	(18:1e)	(18:1e)	0	0	502.29	C23 H46 O7 N1 P1 Na1	2.35556e+07	2.43563e+07	4.77062e+07	1.50186e+07	2.8062e+07	2.61042e+07	3.448e+07	4.275e+07	3.18654e+07	2.92475e+07	4.34612e+07	2.47205e+07	4.92422e+07	3.89038e+07	2.57241e+07	2.8644e+07	1.98927e+07	1.88612e+07	2.69188e+07	3.98045e+07	2.27673e+07	4.53058e+07	3.28274e+07	2.1691e+07	16845878	1.98552e+07	2.62462e+07	2.7103e+07	3.77796e+07	2.28259e+07	4.25976e+07	0.969522	0.988109	1.00544	0.853426
PE(14:0p_20:4)	PE(34:4p)+H	PE	(14:0p_20:4)	(14:0p)	(20:4)	0	696.496	C39 H71 O7 N1 P1	819466	1.17132e+06	889531	818711	322712	535381	298185	722788	127696	1.35093e+06	465974	1.18109e+06	721914	570449	640422	531559	311094	656763	534674	461289	151373	579895	425473	1.10763e+06	821283	700669	1.29083e+06	1.07157e+06	496303	644729	666568	0.716915	0.0697904	0.85582	0.325873
PE(20:4e)	PE(20:4e)+H	PE	(20:4e)	(20:4e)	0	0	502.293	C25 H45 O7 N1 P1	2.29389e+07	2.22428e+07	4.66931e+07	1.4232e+07	2.51691e+07	2.50184e+07	3.40871e+07	4.2256e+07	3.07661e+07	2.73865e+07	4.23931e+07	2.40807e+07	4.7153e+07	3.77566e+07	2.54115e+07	2.79963e+07	1.83513e+07	1.78413e+07	2.59458e+07	3.96971e+07	2.21012e+07	4.44139e+07	3.00681e+07	2.0902e+07	1.5976e+07	1.88244e+07	2.52573e+07	2.60603e+07	3.65499e+07	2.21196e+07	4.2388e+07	1.02638	0.993997	1.00955	0.922903
PE(35:0)	PE(35:0)+K	PE	(35:0)	(35:0)	0	0	772.525	C40 H80 O8 N1 P1 K1	29895.7	28736.1	74194.9	73761.3	521885	410909	93214.9	154773	637810	15219.3	255018	32354.5	111286	84824.4	171599	179385	44981.4	53849.2	107799	137016	46060.5	71067.4	234208	96256.8	15104.2	11295.9	519652	18859.5	160778	153870	77313.1	1.2189	0.268963	1.04203	0.69611
PE(32:2e)	PE(32:2e)+H	PE	(32:2e)	(32:2e)	0	0	674.512	C37 H73 O7 N1 P1	978168	1.33067e+06	1.74011e+06	929151	1.29963e+06	974054	1.01661e+06	771185	769438	1.98954e+06	1.04045e+06	1.03882e+06	1.36645e+06	1.1156e+06	934029	928636	541346	1.21324e+06	999364	892995	897578	840608	1.12702e+06	1.17839e+06	859630	1.23481e+06	1.77894e+06	1.51136e+06	1.06092e+06	985707	1.52212e+06	0.940629	0.295056	1.21463	0.447514
PE(33:3e)	PE(33:3e)+Li	PE	(33:3e)	(33:3e)	0	0	692.52	C38 H72 O7 N1 P1 Li1	1.87346e+07	2.85162e+07	9497259	1.49107e+07	1.7423e+07	1.65098e+07	2.20762e+07	2.31725e+07	1.75059e+07	2.04571e+07	3.44833e+07	1.35962e+07	1.5304e+07	1.68142e+07	2.86508e+07	1.86125e+07	1.47778e+07	1.83605e+07	3.01227e+07	2.35763e+07	1.83583e+07	1.81697e+07	2.00989e+07	1.77407e+07	1.66457e+07	2.00287e+07	2.37477e+07	1.51782e+07	2.61952e+07	1.62879e+07	4.09089e+07	1.0132	0.904465	1.14955	0.270498
PE(44:5e)	PE(44:5e)+Na	PE	(44:5e)	(44:5e)	0	0	858.635	C49 H90 O7 N1 P1 Na1	2.63403e+06	1.87662e+06	2.99508e+06	1.35224e+06	4.01875e+06	2.14421e+06	3.10348e+06	3.16778e+06	3.13199e+06	1.95413e+06	5.02365e+06	2.23857e+06	3.07432e+06	4.46983e+06	2.50864e+06	3.31026e+06	2.61484e+06	1.78972e+06	3.36142e+06	4.41313e+06	3.46948e+06	4.3505e+06	4.0543e+06	2.35165e+06	1.9318e+06	1.79253e+06	2.71047e+06	1.48796e+06	3.99786e+06	2.13992e+06	4.14619e+06	1.18521	0.198514	0.812413	0.955118
PE(46:1)	PE(46:1)+Li	PE	(46:1)	(46:1)	0	0	892.734	C51 H100 O8 N1 P1 Li1	5.33661e+06	1.08477e+07	1.80947e+06	1.71335e+07	1.08885e+07	1.90189e+06	2.71249e+06	5.1697e+06	2.18877e+06	2.1409e+06	5.41375e+06	4.82091e+06	8.46222e+06	3.01905e+06	4.73057e+06	2.82767e+06	1.07909e+07	9.71095e+06	2.50684e+06	3.36906e+06	3.20171e+06	6.33878e+06	1.51106e+07	5.44175e+06	5.66056e+06	4.59846e+06	1.5472e+06	9.79333e+06	1.76872e+06	2.04197e+06	6.97371e+06	1.01819	0.82241	0.861681	0.212813
PE(34:2)	PE(34:2)+H	PE	(34:2)	(34:2)	0	0	716.522	C39 H75 O8 N1 P1	108723401	1.24114e+08	1.07519e+08	9.71039e+07	1.10822e+08	1.109e+08	8.51303e+07	1.03718e+08	1.16155e+08	1.32685e+08	1.5281e+08	6.77905e+07	9.06777e+07	9.76854e+07	1.05434e+08	9.49152e+07	1.25756e+08	1.22167e+08	1.13305e+08	8.47652e+07	113368347	7.38247e+07	1.20796e+08	8.50188e+07	9.21211e+07	1.15111e+08	1.18972e+08	1.2489e+08	127598848	1.02218e+08	109806396	0.925181	0.31487	1.05876	0.364493
PE(42:9)	PE(42:9)+Li	PE	(42:9)	(42:9)	0	0	820.546	C47 H76 O8 N1 P1 Li1	1.00306e+06	694260	307591	656451	714807	474330	1.14579e+06	716419	558925	460873	579820	714553	193899	714344	485171	1.73357e+06	949525	706365	881301	756404	570719	794879	653792	420762	1.30584e+06	1.11406e+06	531553	596576	571686	614434	868697	1.05182	0.598894	0.885019	0.400889
PE(50:5)	PE(50:5)+Li	PE	(50:5)	(50:5)	0	0	940.734	C55 H100 O8 N1 P1 Li1	834498	406324	0	82339.7	203426	3571.52	148440	41315.8	134677	30237	41651.9	141134	301859	150794	15677.7	261150	149837	155401	83765.1	58056.4	135113	99110.2	244949	96003.5	337058	164373	7243.67	323808	9184.82	16173.6	816738	1.31303	0.661333	1.10733	0.996908
PE(23:1)	PE(23:1)+H	PE	(23:1)	(23:1)	0	0	564.366	C28 H55 O8 N1 P1	879852	601267	1.66172e+06	420672	653916	891863	959538	1.59317e+06	1.10885e+06	728296	1.75886e+06	980798	1.67679e+06	1.35185e+06	1.34994e+06	900273	505709	504774	1.04475e+06	1.47017e+06	938126	1.4625e+06	709785	884179	443393	486063	1.05964e+06	660436	1.43066e+06	769543	1.56592e+06	1.07101	0.775715	0.874628	0.807654
PE(23:4)	PE(23:4)+H	PE	(23:4)	(23:4)	0	0	558.319	C28 H49 O8 N1 P1	129129	453188	348994	121056	147108	438647	178333	444646	275108	288646	524107	201603	219798	177357	525256	173837	132279	217808	416358	396151	306585	341697	226760	481148	199487	185691	459278	230348	623712	329440	502675	0.946061	0.923647	1.84733	0.319973
PE(41:2e)	PE(41:2e)+K	PE	(41:2e)	(41:2e)	0	0	838.609	C46 H90 O7 N1 P1 K1	2.1561e+07	2.44572e+07	5.88837e+06	8.6557e+06	1.85561e+07	4.93018e+06	1.31788e+07	8.00446e+06	1.03659e+07	5.98186e+06	9.6341e+06	1.4324e+07	2.00833e+07	1.04067e+07	5.97224e+06	1.53028e+07	1.47757e+07	1.63062e+07	9.50026e+06	5.10769e+06	1.1697e+07	7.40662e+06	2.25882e+07	1.38869e+07	2.58019e+07	1.40588e+07	6.41051e+06	1.65781e+07	6.1211e+06	5.08038e+06	2.26801e+07	1.2792	0.770592	1.06678	0.983115
PE(18:3e_17:1)	PE(35:4e)+Li	PE	(18:3e_17:1)	(18:3e)	(17:1)	0	718.536	C40 H74 O7 N1 P1 Li1	2.72916e+06	3.2385e+06	2.55393e+06	3.92312e+06	4.34914e+06	2.16743e+06	3.19877e+06	4.42201e+06	3.38482e+06	3.76619e+06	4.2257e+06	2.03836e+06	3.6444e+06	3.00955e+06	2.65344e+06	3.84484e+06	3.83204e+06	4.85411e+06	4.08412e+06	2.27836e+06	2.66449e+06	2.95814e+06	2.65239e+06	2.8423e+06	2.08245e+06	4.04012e+06	3.26102e+06	3.60342e+06	4.20133e+06	3.25911e+06	4.02178e+06	0.901012	0.881086	1.1265	0.247998
PE(18:0_20:5)	PE(38:5)+H	PE	(18:0_20:5)	(18:0)	(20:5)	0	766.538	C43 H77 O8 N1 P1	5.01098e+06	1.96735e+06	4.5432e+06	1.37022e+07	1.53088e+07	2.12498e+06	5.82056e+06	7.55476e+06	6.16076e+06	3.99472e+06	7.88696e+06	1.45917e+07	6.20473e+06	2.99437e+06	3.90418e+06	5.47462e+06	4.46698e+06	1.1296e+06	6.29293e+06	3.91771e+06	2.84161e+06	4.47285e+06	2.83775e+06	3.27263e+06	1.38938e+07	1.6409e+07	4.78974e+06	2.20331e+06	3.55412e+06	1.71842e+06	5.40472e+06	0.652841	0.025192	0.955849	0.984856
PE(38:5e)	PE(38:5e)+H	PE	(38:5e)	(38:5e)	0	0	752.559	C43 H79 O7 N1 P1	3.53921e+08	4.77968e+08	3.33399e+08	3.73796e+08	3.56161e+08	3.1796e+08	2.25025e+08	3.14361e+08	2.47457e+08	4.16115e+08	300323377	3.4316e+08	3.65073e+08	3.22119e+08	316761907	2.85604e+08	3.22967e+08	3.52679e+08	3.7526e+08	2.7475e+08	2.88335e+08	2.98616e+08	330107216	3.44414e+08	3.53466e+08	4.22377e+08	3.77072e+08	439929771	3.08844e+08	3.40019e+08	2.97024e+08	0.953479	0.528651	0.998715	0.487601
PE(49:1)	PE(49:1)+Li	PE	(49:1)	(49:1)	0	0	934.781	C54 H106 O8 N1 P1 Li1	995639	676240	165905	281846	121604	224733	584683	198680	230180	174864	138254	332983	521798	371748	117875	683886	290703	437113	312660	130068	252700	241327	146961	228921	850542	402355	158697	831808	184545	200902	1.10406e+06	1.19452	0.649089	1.42757	0.448244
PE(37:2)	PE(37:2)+Li	PE	(37:2)	(37:2)	0	0	764.578	C42 H80 O8 N1 P1 Li1	2.51555e+07	3.22556e+07	3.00411e+07	2.16443e+07	2.60345e+07	2.7733e+07	2.50805e+07	2.60634e+07	2.81014e+07	2.87718e+07	3.0516e+07	2.47355e+07	2.96056e+07	2.13281e+07	2.45302e+07	3.09322e+07	2.25972e+07	2.21232e+07	2.59455e+07	2.43915e+07	2.78319e+07	2.18041e+07	2.31606e+07	2.69077e+07	1.81089e+07	2.09978e+07	2.80129e+07	2.64208e+07	2.57462e+07	2.61438e+07	21282399	0.909385	0.232523	0.988924	0.166547
PE(20:3e)	PE(20:3e)+Na	PE	(20:3e)	(20:3e)	0	0	526.29	C25 H46 O7 N1 P1 Na1	7.30615e+06	5.3823e+06	6.07984e+06	4.08731e+06	5.92737e+06	5.21563e+06	1.63059e+07	9.0715e+06	8.93973e+06	3.9151e+06	7.24103e+06	5.15363e+06	9.52498e+06	8.43159e+06	5.52855e+06	1.69448e+07	5.53503e+06	4.77497e+06	6.00729e+06	8.99082e+06	6.55999e+06	1.08364e+07	7.39621e+06	4.68617e+06	6.39042e+06	7.02527e+06	3.78026e+06	6.91602e+06	6.34323e+06	4.12058e+06	1.02916e+07	1.16232	0.588282	1.07812	0.503869
PE(16:0p_20:3)	PE(36:3p)+H	PE	(16:0p_20:3)	(16:0p)	(20:3)	0	726.543	C41 H77 O7 N1 P1	4.34152e+07	5.31436e+07	4.98323e+07	3.7273e+07	3.92724e+07	3.54198e+07	2.52768e+07	3.2217e+07	2.87913e+07	61178880	3.50835e+07	3.51568e+07	4.09158e+07	3.69513e+07	3.2683e+07	2.32904e+07	3.55953e+07	3.63119e+07	4.38713e+07	3.15502e+07	3.45758e+07	3.35335e+07	3.67853e+07	3.98916e+07	4.47256e+07	4.52262e+07	5.36103e+07	4.87954e+07	3.60862e+07	3.69977e+07	4.33771e+07	0.989193	0.273522	1.13886	0.319221
PE(42:3e)	PE(42:3e)+Na	PE	(42:3e)	(42:3e)	0	0	834.635	C47 H90 O7 N1 P1 Na1	3.007e+06	4.9112e+06	2.13115e+06	3.82436e+06	4.82832e+06	2.92328e+06	2.62404e+06	2.89417e+06	2.93952e+06	3.41578e+06	3.50032e+06	4.3698e+06	2.88901e+06	2.90075e+06	3.12581e+06	2.57359e+06	3.40037e+06	3.75375e+06	3.78928e+06	2.64453e+06	3.26593e+06	2.78187e+06	4.73263e+06	5.87044e+06	3.05708e+06	4.11171e+06	2.68488e+06	3.65163e+06	3.04116e+06	3.32159e+06	2.75773e+06	0.995168	0.930931	1.01665	0.479269
PE(18:3_18:2)	PE(36:5)+H	PE	(18:3_18:2)	(18:3)	(18:2)	0	738.507	C41 H73 O8 N1 P1	2.01469e+07	1.46466e+07	8.15448e+06	1.17939e+07	1.55804e+07	7.76214e+06	1.29415e+07	1.15571e+07	1.01371e+07	1.2584e+07	1.30741e+07	8.03105e+06	1.23705e+07	1.13306e+07	1.32929e+07	1.65208e+07	1.41546e+07	1.20383e+07	1.59997e+07	8.16038e+06	1.26194e+07	8.49173e+06	1.68436e+07	8.35772e+06	1.8287e+07	1.65406e+07	1.20018e+07	1.20503e+07	1.03147e+07	7.62103e+06	1.98001e+07	1.02511	0.801977	0.931138	0.6094
PE(14:0_20:4)	PE(34:4)+H	PE	(14:0_20:4)	(14:0)	(20:4)	0	712.491	C39 H71 O8 N1 P1	3.10333e+06	5.49498e+06	3.01117e+06	3.65276e+06	3.20527e+06	2.89999e+06	1.9875e+06	2.94684e+06	1.97882e+06	5.0486e+06	4.06947e+06	2.87855e+06	3.04468e+06	2.79437e+06	2.82407e+06	2.9472e+06	2.74915e+06	4.14627e+06	3.56853e+06	2.36625e+06	2.45989e+06	2.33757e+06	3.36387e+06	3.36069e+06	2.99868e+06	4.33766e+06	4.23842e+06	4.00681e+06	3.1119e+06	2.57021e+06	3.71095e+06	0.943866	0.36589	1.1958	0.552928
PE(27:5)	PE(27:5)+Li	PE	(27:5)	(27:5)	0	0	618.374	C32 H54 O8 N1 P1 Li1	339426	223917	928214	144203	307508	543872	763971	1.15068e+06	991075	283645	1.50871e+06	436975	870373	1.04367e+06	994227	540184	273471	125623	755362	1.27303e+06	789300	1.06928e+06	284314	404135	116298	181746	543282	243473	1.13012e+06	333045	1.15151e+06	1.57483	0.686034	0.981203	0.699746
PE(35:2e)	PE(35:2e)+H	PE	(35:2e)	(35:2e)	0	0	716.559	C40 H79 O7 N1 P1	6.46323e+06	6.58889e+06	8.47686e+06	5.41395e+06	4.44049e+06	5.28285e+06	5.93894e+06	5.54114e+06	2.71513e+06	7.26212e+06	5.51233e+06	5.45769e+06	5.51278e+06	4.87889e+06	5.22724e+06	5.66163e+06	3.39759e+06	4.85669e+06	6.20365e+06	4.0699e+06	3.15387e+06	4.27938e+06	5.14264e+06	5.61989e+06	7.26705e+06	6.31083e+06	6.91926e+06	5.87364e+06	5.48178e+06	5.12901e+06	6.91548e+06	0.90664	0.0256652	1.06262	0.618219
PE(39:1)	PE(39:1)+(CH3CH2)3NH	PE	(39:1)	(39:1)	0	0	903.74	C50 H102 O8 N3 P1	262654	244064	280842	377668	211211	169557	171828	312360	285067	239454	229196	342971	173280	215974	413440	121302	506536	367301	203685	393202	323147	441396	267110	209551	253820	216734	200872	255613	286724	265941	276778	1.16486	0.364808	1.04732	0.875486
PE(22:3)	PE(22:3)+Li	PE	(22:3)	(22:3)	0	0	552.327	C27 H48 O8 N1 P1 Li1	638604	460008	1.50191e+06	506883	681922	1.08741e+06	1.00718e+06	1.9369e+06	1.47016e+06	649599	1.84711e+06	884929	1.40316e+06	1.37153e+06	1.75966e+06	981505	661085	435285	1.16172e+06	1.39565e+06	1.33009e+06	1.27189e+06	624216	813649	316649	475423	861714	549002	1.63173e+06	827529	1.21935e+06	1.28618	0.809526	1.21353	0.998556
PE(43:3)	PE(43:3)+Li	PE	(43:3)	(43:3)	0	0	846.656	C48 H90 O8 N1 P1 Li1	8195.61	27504.5	655.889	16631.2	626498	6391.33	315881	1916.46	22395.2	6646.53	6324.94	1651.42	11975.5	16382.6	6709.01	392427	28973.8	13905	6335.11	6198.91	3809.87	5927.68	950822	18284.1	17451.9	14127.8	10624.2	4715.48	15744.3	10274.2	13614.9	1.74372	0.74595	0.818637	0.199381
PE(42:10e)	PE(42:10e)+Na	PE	(42:10e)	(42:10e)	0	0	820.525	C47 H76 O7 N1 P1 Na1	129333	380378	545817	73464	92086.7	277199	1.59629e+06	780539	357983	175212	1.89444e+06	86063.8	903200	260118	582124	523818	190169	323606	311862	589663	385869	420635	131976	87297.9	33995.5	111538	399367	238856	770183	189183	195137	1.11696	0.505401	0.703961	0.512828
PE(48:2)	PE(48:2)+Li	PE	(48:2)	(48:2)	0	0	918.75	C53 H102 O8 N1 P1 Li1	1.0335e+07	1.18126e+07	2.0465e+06	6.68712e+06	7.59158e+06	2.34608e+06	4.41913e+06	3.87176e+06	3.95498e+06	2.32536e+06	5.1646e+06	5.59755e+06	9.19509e+06	4.3401e+06	2.559e+06	4.6157e+06	6.91252e+06	8.58746e+06	3.64758e+06	3.8091e+06	4.44918e+06	5.69578e+06	9.00746e+06	5.68332e+06	9.07961e+06	5.75201e+06	1.61992e+06	1.18266e+07	2.43141e+06	2.54764e+06	1.25846e+07	1.07464	0.845765	0.860162	0.965994
PE(22:2)	PE(22:2)+(CH3CH2)3NH	PE	(22:2)	(22:2)	0	0	663.458	C33 H66 O8 N3 P1	7.41852e+07	3.94573e+07	4.07834e+07	3.49229e+07	4.1599e+07	3.98268e+07	3.99875e+07	3.73942e+07	3.95305e+07	39903049	4.32142e+07	3.83748e+07	4.46953e+07	3.58073e+07	3.1948e+07	4.41702e+07	3.60693e+07	3.51e+07	3.74002e+07	3.78876e+07	3.60248e+07	3.54616e+07	3.20969e+07	4.31015e+07	3.07059e+07	2.80124e+07	4.35148e+07	3.84838e+07	4.07914e+07	3.44318e+07	3.43657e+07	0.90423	0.0980293	0.861064	0.208842
PE(18:3e)	PE(18:3e)+H	PE	(18:3e)	(18:3e)	0	0	476.277	C23 H43 O7 N1 P1	418571	909702	606267	652832	2.15318e+06	430270	727752	761607	729556	769977	1.10968e+06	384489	677094	705149	641701	501248	1.27796e+06	865282	377841	884172	552388	1.35903e+06	2.79923e+06	537561	673980	627666	642563	642085	545836	451905	1.04245e+06	0.948491	0.495487	0.983538	0.492518
PE(18:1_22:5)	PE(40:6)+H	PE	(18:1_22:5)	(18:1)	(22:5)	0	792.554	C45 H79 O8 N1 P1	9.87956e+06	9.08667e+06	7.67537e+06	1.01411e+07	1.06773e+07	8.56532e+06	4.91477e+06	6.69446e+06	5.83667e+06	1.00651e+07	1.11355e+07	9.77742e+06	6.94018e+06	7.63452e+06	8.63823e+06	3.73127e+06	1.09462e+07	1.17526e+07	9.86418e+06	6.80675e+06	7.4236e+06	4.72424e+06	8.96963e+06	9.69112e+06	6.20122e+06	9.25014e+06	8.51223e+06	9.05762e+06	1.20263e+07	3.07933e+07	7.42858e+06	0.862631	0.532986	0.996803	0.365649
PE(16:0e)	PE(16:0e)+H	PE	(16:0e)	(16:0e)	0	0	454.293	C21 H45 O7 N1 P1	1.91079e+07	2.78197e+07	2.50601e+07	1.85167e+07	2.99372e+07	1.90896e+07	2.64565e+07	2.82058e+07	2.55235e+07	2.24125e+07	2.82033e+07	1.78636e+07	2.69972e+07	2.40525e+07	2.56592e+07	2.75316e+07	2.23269e+07	1.98969e+07	2.05568e+07	2.24624e+07	2.02493e+07	2.6113e+07	3.37848e+07	1.71585e+07	1.76601e+07	1.72173e+07	2.47431e+07	2.06584e+07	2.30823e+07	1.72463e+07	2.46737e+07	0.919564	0.944463	0.824355	0.119377
PE(33:2e)	PE(33:2e)+Li	PE	(33:2e)	(33:2e)	0	0	694.536	C38 H74 O7 N1 P1 Li1	192310	432922	0	154647	138263	291274	145274	366346	113333	339375	731894	80308.7	148262	430028	505196	72372.2	92770.5	156468	1.03297e+06	519659	161836	357305	137967	238419	224278	425061	476138	224640	523977	274263	659057	1.15362	0.499391	2.74859	0.0617461
PE(20:1p_18:1)	PE(38:2p)+H	PE	(20:1p_18:1)	(20:1p)	(18:1)	0	756.59	C43 H83 O7 N1 P1	6.96481e+06	6.1129e+06	5.75768e+06	5.64299e+06	8.66261e+06	6.87317e+06	4.32192e+06	4.76301e+06	1.04455e+07	3.8052e+06	6.99808e+06	6.29813e+06	4.45339e+06	5.76974e+06	5.12993e+06	4.11707e+06	7.57937e+06	7.37472e+06	6.69807e+06	4.36369e+06	7.03933e+06	4.76396e+06	9.27469e+06	7.42337e+06	6.96754e+06	7.45252e+06	6.63251e+06	5.15762e+06	6.76505e+06	7.24704e+06	6.50699e+06	1.00457	0.674259	1.10668	0.519496
PE(40:0)	PE(40:0)+(CH3CH2)3NH	PE	(40:0)	(40:0)	0	0	919.771	C51 H106 O8 N3 P1	21276.8	546124	377317	34430.4	680185	50605.5	235388	215543	49814.9	27982.3	1.29987e+06	88134.6	761178	313297	29157.2	61405.7	141609	103187	351843	458460	156570	201276	950980	551403	204408	87503.2	244055	282399	390957	165384	585134	1.69447	0.725097	1.03682	0.986033
PE(16:0_18:1)	PE(34:1)+Na	PE	(16:0_18:1)	(16:0)	(18:1)	0	740.52	C39 H76 O8 N1 P1 Na1	1.44879e+08	2.04604e+08	1.57174e+08	193276458	1.6599e+08	1.81079e+08	8.84931e+07	1.7333e+08	1.38864e+08	212433496	1.82211e+08	1.60431e+08	1.4455e+08	1.367e+08	1.71299e+08	1.28755e+08	1.69083e+08	2.05976e+08	1.66761e+08	1.30738e+08	1.65796e+08	131601956	1.66742e+08	164007847	1.49385e+08	1.90906e+08	1.78268e+08	1.90831e+08	1.70433e+08	177125837	1.29269e+08	0.971955	0.469688	1.06709	0.332963
PE(26:3e)	PE(26:3e)+Li	PE	(26:3e)	(26:3e)	0	0	594.411	C31 H58 O7 N1 P1 Li1	294761	227709	366710	138202	258569	345510	526536	435552	491765	169921	638846	342991	572804	438812	418610	490218	208663	158743	358099	444726	349845	451999	329238	293792	134555	202676	293996	198915	547812	231892	595158	1.12812	0.714877	0.786712	0.909987
PE(41:1)	PE(41:1)+Li	PE	(41:1)	(41:1)	0	0	822.656	C46 H90 O8 N1 P1 Li1	26188.3	54629.1	8102.69	15344.8	1.09058e+06	14563.6	57984.1	9234.19	6007.9	10543.7	5991.32	159896	46944.4	7888.32	7549.64	95433	8544.49	5806.45	3273.06	5326.56	0	9360.6	2.17903e+06	98801.4	38320.9	17116	9913.73	7394.74	9872.84	10742.5	7335.94	0.549438	0.696628	0.378556	0.316561
PE(18:0p_22:3)	PE(40:3p)+H	PE	(18:0p_22:3)	(18:0p)	(22:3)	0	782.606	C45 H85 O7 N1 P1	6.48372e+06	5.96456e+06	4.60999e+06	8.87037e+06	1.08465e+07	7.06423e+06	2.41076e+06	5.43206e+06	5.42457e+06	6.80183e+06	6.14578e+06	6.72914e+06	2579.32	3.94155e+06	8.86379e+06	2.86875e+06	5.13876e+06	1.13235e+07	9.34817e+06	4.20943e+06	1.17563e+07	3.37708e+06	8.42498e+06	5.18649e+06	6.35082e+06	1.08181e+07	5.58571e+06	6.16868e+06	5.00907e+06	7.07617e+06	7.99343e+06	0.817551	0.891805	0.979503	0.803524
PE(37:0)	PE(37:0)+(CH3CH2)3NH	PE	(37:0)	(37:0)	0	0	877.724	C48 H100 O8 N3 P1	331885	358497	457216	499160	356542	345045	367511	386167	522136	386305	440757	466514	521512	437942	394785	301308	497095	576080	308908	461091	532822	519728	330974	442976	492268	469751	530414	475779	385844	482365	453005	1.17036	0.382797	1.32715	0.0140494
PE(39:0)	PE(39:0)+Li	PE	(39:0)	(39:0)	0	0	796.64	C44 H88 O8 N1 P1 Li1	49706	46413.4	48312.5	77535.7	4.07705e+06	23450.4	43574.2	24475.2	19982	88125.6	38414.1	52763.8	7959.7	29809	5855.37	77723.4	36335.3	7663.51	21498.1	11812.7	2169.1	19192.7	5.14278e+06	91707.2	6600.93	49701.6	32394.4	33634.1	24628.1	31030	44059.5	0.429563	0.901041	0.670517	0.344307
PE(18:1p_22:6)	PE(40:7p)+H	PE	(18:1p_22:6)	(18:1p)	(22:6)	0	774.543	C45 H77 O7 N1 P1	5.02769e+07	3.70276e+07	2.37643e+07	3.97917e+07	3.14702e+07	3.46115e+07	4.38087e+07	2.96111e+07	4.05149e+07	3.29954e+07	3.65291e+07	2.93321e+07	2.75373e+07	3.23758e+07	3.20022e+07	5.41367e+07	5.53308e+07	4.3488e+07	3.93107e+07	3.26226e+07	5.26631e+07	3.38579e+07	3.14572e+07	3.14046e+07	4.77272e+07	5.1034e+07	2.81254e+07	3.66768e+07	3.25202e+07	3.5302e+07	4.44524e+07	0.934495	0.395405	0.990527	0.36243
PE(18:1_20:4)	PE(38:5)+Na	PE	(18:1_20:4)	(18:1)	(20:4)	0	788.52	C43 H76 O8 N1 P1 Na1	7.96025e+06	1.69432e+07	4.14052e+06	8.95152e+06	6.46616e+06	9.08174e+06	5.95813e+06	5.79404e+06	5.19624e+06	6.40055e+06	1.09324e+07	6.89379e+06	9.95849e+06	5.47031e+06	6.24967e+06	1.12159e+07	8.80449e+06	1.61413e+07	7.24294e+06	4.91274e+06	7.44603e+06	5.73076e+06	6.71435e+06	6.95048e+06	9.02446e+06	9.91123e+06	4.63465e+06	1.55589e+07	8.02447e+06	9.19063e+06	5.08836e+06	1.06239	0.895061	1.13369	0.862023
PE(40:3)	PE(40:3)+Li	PE	(40:3)	(40:3)	0	0	804.609	C45 H84 O8 N1 P1 Li1	261382	330977	940154	424432	100486	458550	878412	343896	111789	275987	344808	357666	425542	273937	522027	399679	269643	269991	413897	103958	144380	88494.5	302248	487948	295517	435149	343054	294582	326660	252148	391321	0.836623	0.152426	0.76964	0.238183
PE(50:3)	PE(50:3)+Li	PE	(50:3)	(50:3)	0	0	944.765	C55 H104 O8 N1 P1 Li1	1.38802e+07	1.0945e+07	1.69153e+06	3.81489e+06	4.11562e+06	2.01384e+06	6.1256e+06	2.21118e+06	4.86026e+06	2.16406e+06	2.68963e+06	4.84268e+06	8.19284e+06	6.09102e+06	1.45138e+06	7.108e+06	6.12971e+06	4.85936e+06	4.83355e+06	2.02163e+06	5.27871e+06	3.79805e+06	5.0997e+06	4.21014e+06	9.60912e+06	5.33488e+06	1.59698e+06	1.01101e+07	1.83708e+06	2.33614e+06	1.61242e+07	1.25579	0.977896	1.29625	0.780477
PE(44:0)	PE(44:0)+Li	PE	(44:0)	(44:0)	0	0	866.718	C49 H98 O8 N1 P1 Li1	3.71113e+06	7.69277e+06	1.13689e+06	3.26808e+06	8.42895e+06	1.58385e+06	1.67076e+06	2.75748e+06	1.07049e+06	1.45703e+06	4.18658e+06	3.10961e+06	6.27283e+06	2.78905e+06	2.11859e+06	1.49727e+06	3.42012e+06	6.72752e+06	1.93308e+06	1.59249e+06	1.98518e+06	2.66739e+06	1.00221e+07	3.34722e+06	3.12543e+06	2.5352e+06	1.20701e+06	5.70584e+06	1.46566e+06	1.08546e+06	4.62001e+06	0.930006	0.717089	0.775746	0.457792
PE(34:0e)	PE(34:0e)+Li	PE	(34:0e)	(34:0e)	0	0	712.583	C39 H80 O7 N1 P1 Li1	7.42553e+06	6.90488e+06	8.84917e+06	4.81572e+06	1.02955e+07	9.08681e+06	1.21925e+07	1.01562e+07	1.65598e+07	5.14041e+06	1.82028e+07	9.61665e+06	8.74287e+06	9.36352e+06	1.46623e+07	1.34953e+07	6.78941e+06	5.82168e+06	1.00459e+07	1.4106e+07	1.15446e+07	9.5798e+06	1.27654e+07	1.02626e+07	4.95019e+06	6.28875e+06	8.03107e+06	4.73771e+06	1.37352e+07	5.21755e+06	9.28359e+06	1.08582	0.6261	0.710659	0.293864
PE(21:3)	PE(21:3)+Li	PE	(21:3)	(21:3)	0	0	538.312	C26 H46 O8 N1 P1 Li1	559673	350662	852274	416319	237220	472966	1.09555e+06	1.40369e+06	894355	207108	1.07368e+06	619448	555978	1.01423e+06	1.11674e+06	1.23113e+06	462437	219757	883112	1.07923e+06	1.05333e+06	975898	323352	473283	220919	374996	359662	424965	879268	423289	1.02867e+06	1.57661	0.482279	0.894967	0.782632
PE(18:2p_22:6)	PE(40:8p)+H	PE	(18:2p_22:6)	(18:2p)	(22:6)	0	772.528	C45 H75 O7 N1 P1	1.02488e+06	699942	249041	645913	521228	442849	699997	469232	795075	760491	328816	494891	268721	559245	656666	1.07749e+06	866921	596816	724333	312182	829738	423411	569689	376547	746201	545761	383116	328983	475931	718967	594683	0.999455	0.915364	0.844945	0.419971
PE(42:1)	PE(42:1)+K	PE	(42:1)	(42:1)	0	0	868.619	C47 H92 O8 N1 P1 K1	48826.1	77764.4	141368	20473	46405.2	82210	290969	212618	252376	27189.7	284781	81487.9	211461	149389	285607	124697	113315	22031	176067	581256	265254	181512	83553.8	129485	6843.8	32958.5	207305	67033.8	289020	62457.7	265012	1.98816	0.166552	0.862011	0.443423
PE(16:0_20:4)	PE(36:4)+H	PE	(16:0_20:4)	(16:0)	(20:4)	0	740.522	C41 H75 O8 N1 P1	1.29276e+08	185553658	1.40781e+08	1.76664e+08	1.42446e+08	1.55663e+08	8.41317e+07	1.58793e+08	1.24e+08	1.93315e+08	1.52079e+08	1.51664e+08	1.27636e+08	1.25005e+08	1.56246e+08	1.15484e+08	1.49225e+08	1.71809e+08	1.53055e+08	118899059	1.48048e+08	1.19386e+08	1.39694e+08	1.5501e+08	1.33441e+08	1.74696e+08	1.63238e+08	1.66313e+08	1.45352e+08	1.53037e+08	1.15483e+08	0.947319	0.446533	1.07435	0.417022
PE(52:6)	PE(52:6)+Li	PE	(52:6)	(52:6)	0	0	966.75	C57 H102 O8 N1 P1 Li1	1.27594e+06	396359	0	51124.8	100990	10430.2	498213	30945.4	173526	10858.2	0	148888	300962	172451	0	535570	162777	99167.3	123234	53760.7	185361	101701	96765.8	108667	517362	215336	0	399948	0	24331.1	1.18636e+06	1.52451	0.546995	2.13225	0.993387
PE(20:0p_22:6)	PE(42:6p)+H	PE	(20:0p_22:6)	(20:0p)	(22:6)	0	804.59	C47 H83 O7 N1 P1	2.60174e+06	2.97958e+06	1.36346e+06	2.57765e+06	1.92136e+06	1.7994e+06	2.84749e+06	1.95725e+06	1.72509e+06	1.772e+06	1.69735e+06	2.24126e+06	2.12252e+06	1.95572e+06	1.93048e+06	5.58854e+06	2.24329e+06	2.02614e+06	2.47611e+06	3.28163e+06	1.97015e+06	2.07844e+06	2.13012e+06	2.37494e+06	2.94086e+06	2.86869e+06	1.54704e+06	2.53415e+06	1.84481e+06	2.23423e+06	2.389e+06	1.09643	0.206968	0.926812	0.750925
PE(47:0)	PE(47:0)+Li	PE	(47:0)	(47:0)	0	0	908.765	C52 H104 O8 N1 P1 Li1	1.82321e+06	1.79648e+06	604212	746583	680309	711225	1.08998e+06	551841	468824	608559	596226	934709	1.60373e+06	850512	424831	1.12241e+06	687413	1.71893e+06	652093	393824	565870	682675	858614	810559	2.11122e+06	972463	521149	2.34866e+06	597925	564030	2.13001e+06	1.07649	0.885447	1.30255	0.437447
PE(18:0_20:4)	PE(38:4)+H	PE	(18:0_20:4)	(18:0)	(20:4)	0	768.554	C43 H79 O8 N1 P1	1.60166e+08	2.29916e+08	1.42364e+08	1.69735e+08	1.50793e+08	1.67821e+08	1.16283e+08	172334490	1.61835e+08	190372672	1.90039e+08	1.67998e+08	1.68869e+08	1.36346e+08	1.55033e+08	1.3336e+08	1.65619e+08	1.84482e+08	1.81119e+08	1.50165e+08	1.68259e+08	1.74585e+08	1.35448e+08	2.02728e+08	1.59004e+08	1.89982e+08	1.48029e+08	2.16985e+08	1.64718e+08	1.71466e+08	1.48483e+08	0.994219	0.67215	1.02842	0.430952
PE(14:1e)	PE(14:1e)+Na	PE	(14:1e)	(14:1e)	0	0	446.228	C19 H38 O7 N1 P1 Na1	3.67585e+06	3.69823e+06	3.32777e+06	4.01091e+06	957196	3.74804e+06	2.69476e+06	2.93176e+06	3.49779e+06	4.03751e+06	3.66285e+06	3.90888e+06	3.72044e+06	1.27235e+06	2.58779e+06	3.5881e+06	4.01528e+06	3.60641e+06	1.03314e+06	3.56782e+06	2.58486e+06	3.82892e+06	1.32128e+06	3.63733e+06	3.68525e+06	3.9286e+06	3.34052e+06	953499	3.35709e+06	4.00286e+06	3.47131e+06	0.975095	0.306776	0.944355	0.888692
PE(16:0_16:0)	PE(32:0)+Na	PE	(16:0_16:0)	(16:0)	(16:0)	0	714.504	C37 H74 O8 N1 P1 Na1	1.33548e+07	2.60205e+07	1.00926e+07	1.58783e+07	1.91934e+07	1.0696e+07	1.05403e+07	1.58022e+07	1.27142e+07	1.7412e+07	2.62373e+07	1.12728e+07	1.27081e+07	9.95614e+06	1.88304e+07	11388357	1.77122e+07	1.57018e+07	1.89297e+07	1.55717e+07	1.53903e+07	1.19522e+07	1.8325e+07	1.36117e+07	1.46671e+07	1.94839e+07	1.97095e+07	1.40286e+07	1.58447e+07	1.04059e+07	2.32028e+07	1.0619	0.716415	1.18644	0.554524
PE(39:3e)	PE(39:3e)+Na	PE	(39:3e)	(39:3e)	0	0	792.588	C44 H84 O7 N1 P1 Na1	7.67495e+07	1.1085e+08	5.43561e+07	4.16592e+07	4.95851e+07	5.72434e+07	9.30016e+07	4.22932e+07	4.89745e+07	8.26468e+07	6.70827e+07	4.63305e+07	6.53638e+07	4.87756e+07	3.66189e+07	7.68088e+07	4.73848e+07	5.64025e+07	6.53262e+07	5.32018e+07	5.20983e+07	5.72382e+07	5.59937e+07	5.7381e+07	8.63303e+07	7.80376e+07	5.19763e+07	9.71532e+07	4.60651e+07	6.24485e+07	1.17646e+08	1.00714	0.269022	1.36326	0.464918
PE(18:0p_22:6)	PE(40:6p)+H	PE	(18:0p_22:6)	(18:0p)	(22:6)	0	776.559	C45 H79 O7 N1 P1	1.3333e+08	1.17161e+08	6.20756e+07	1.09163e+08	7.76299e+07	7.66759e+07	1.11801e+08	8.28972e+07	7.07601e+07	8.47608e+07	8.13606e+07	8.20803e+07	1.59139e+08	9.43748e+07	9.08558e+07	1.72745e+08	100652019	9.39788e+07	1.13213e+08	8.7959e+07	8.89246e+07	9.93244e+07	7.80639e+07	8.49091e+07	1.39621e+08	1.36517e+08	1.30385e+08	1.10859e+08	7.18224e+07	8.40613e+07	9.92851e+07	1.14169	0.0367158	1.01553	0.276943
PE(44:9)	PE(44:9)+H	PE	(44:9)	(44:9)	0	0	842.569	C49 H81 O8 N1 P1	3.85424e+07	7.81142e+07	2.94169e+07	5.16588e+07	3.65685e+07	4.06888e+07	3.22352e+07	3.8534e+07	3.48469e+07	4.05256e+07	3.10887e+07	4.74506e+07	4.02935e+07	3.83017e+07	4.11616e+07	3.96458e+07	3.06405e+07	4.91927e+07	4.0314e+07	2.91254e+07	3.14793e+07	4.46431e+07	2.84773e+07	3.20516e+07	4.26063e+07	5.09939e+07	2.96707e+07	4.86005e+07	3.72981e+07	6.46848e+07	7.07028e+07	1.0113	0.28653	1.26096	0.524554
PE(25:1)	PE(25:1)+H	PE	(25:1)	(25:1)	0	0	592.397	C30 H59 O8 N1 P1	1.35704e+06	791850	2.49798e+06	600671	849599	1.40788e+06	1.62964e+06	2.62142e+06	1.89485e+06	877266	3.20858e+06	1.50199e+06	2.498e+06	2.20423e+06	2.18993e+06	1.39094e+06	811216	664193	1.71442e+06	2.61471e+06	1.45613e+06	2.45241e+06	964277	1.31349e+06	595808	715090	1.45775e+06	881683	2.26125e+06	1.18004e+06	2.76413e+06	1.08958	0.782169	0.869567	0.775429
PE(16:0_20:3)	PE(36:3)+H	PE	(16:0_20:3)	(16:0)	(20:3)	0	742.538	C41 H77 O8 N1 P1	1.72702e+08	1.88459e+08	1.8623e+08	1.87739e+08	2.31673e+08	237167095	119634099	1.82176e+08	1.77836e+08	2.28378e+08	2.41101e+08	1.24811e+08	1.41803e+08	1.47964e+08	1.81736e+08	1.54031e+08	2.10552e+08	2.31169e+08	1.76825e+08	1.56175e+08	2.07984e+08	1.52042e+08	2.18122e+08	1.34001e+08	1.64576e+08	1.85729e+08	2.35011e+08	1.59738e+08	2.5252e+08	2.34645e+08	1.59181e+08	0.890446	0.195945	0.989293	0.389734
PE(41:1e)	PE(41:1e)+K	PE	(41:1e)	(41:1e)	0	0	840.624	C46 H92 O7 N1 P1 K1	6.46414e+07	6.88754e+07	5.71972e+07	5.21183e+07	6.99397e+07	5.37292e+07	4.4648e+07	6.34709e+07	4.52655e+07	5.68555e+07	6.94683e+07	5.64918e+07	6.10348e+07	5.92502e+07	4.12361e+07	4.98159e+07	6.37262e+07	5.67027e+07	5.86288e+07	5.36325e+07	5.15802e+07	6.37361e+07	9.14817e+07	5.6558e+07	5.99106e+07	5.92672e+07	6.03193e+07	5.56936e+07	5.88589e+07	5.85248e+07	6.19635e+07	1.01121	0.902375	1.03619	0.900709
PE(18:0p_20:3)	PE(38:3p)+H	PE	(18:0p_20:3)	(18:0p)	(20:3)	0	754.575	C43 H81 O7 N1 P1	8.4731e+07	8.74571e+07	6.92991e+07	7.07874e+07	1.01097e+08	6.3248e+07	3.71856e+07	8.23527e+07	4.58258e+07	8.69438e+07	9.04881e+07	2.274e+07	8.43944e+07	5.51649e+07	6.09826e+07	5.09895e+07	5.90979e+07	7.22502e+07	6.32917e+07	2.40129e+07	5.46718e+07	4.88184e+07	6.98288e+07	2.43906e+07	6.76536e+07	7.44121e+07	7.50409e+07	1.05027e+08	6.28121e+07	9.41978e+07	5.22153e+07	0.746133	0.0691601	1.05121	0.811939
PE(19:1)	PE(19:1)+Na	PE	(19:1)	(19:1)	0	0	530.285	C24 H46 O8 N1 P1 Na1	388293	1.49987e+06	862203	292730	406931	862509	758389	971406	653379	796040	1.2115e+06	410062	636468	607937	1.07345e+06	689264	381617	448231	1.34895e+06	1.06412e+06	677769	1.0531e+06	614677	1.00266e+06	615623	678862	958750	632875	1.16201e+06	814477	1.33602e+06	0.879444	0.767312	1.07396	0.437336
PE(36:3e)	PE(36:3e)+Li	PE	(36:3e)	(36:3e)	0	0	734.567	C41 H78 O7 N1 P1 Li1	8.09529e+08	8.50008e+08	8.16357e+08	6.88295e+08	8.7578e+06	9.40343e+08	7.98687e+08	9.15675e+08	8.24966e+08	7.99964e+08	1.06168e+07	8.25403e+08	7.99544e+08	8.21398e+08	8.20293e+08	8.39498e+08	7.96517e+08	9.36572e+08	8.4235e+08	9.51452e+08	8.60172e+08	1.68191e+07	9.47369e+08	8.99968e+08	7.78246e+08	8.72026e+08	7.60717e+08	8.13228e+08	1066385127	8.98621e+08	1000117521	1.03442	0.419689	1.0772	0.270134
PE(18:0p_20:4)	PE(38:4p)+H	PE	(18:0p_20:4)	(18:0p)	(20:4)	0	752.559	C43 H79 O7 N1 P1	2.68292e+08	3.62769e+08	3.07154e+08	292597573	2.6114e+08	2.50079e+08	2.18425e+08	2.38001e+08	2.37347e+08	392053360	2.37206e+08	262596493	7.10905e+08	3.16345e+08	248102574	2.22029e+08	3.10919e+08	3.40896e+08	3.54652e+08	2.68753e+08	274103013	2.90862e+08	2.48932e+08	3.27603e+08	2.62609e+08	3.28939e+08	3.46026e+08	3.36814e+08	2.37962e+08	2.63264e+08	2.31243e+08	1.14902	0.260534	0.981261	0.573501
PE(32:0e)	PE(32:0e)+Li	PE	(32:0e)	(32:0e)	0	0	684.551	C37 H76 O7 N1 P1 Li1	1.78843e+06	2.57858e+06	230579	367516	522702	406349	2.0925e+06	452846	484743	183930	497870	524518	1.35966e+06	470462	495537	1.70881e+06	892102	597732	765548	499729	816374	537747	560150	729151	1.68908e+06	693412	222702	1.96018e+06	456220	46210.4	3.15895e+06	1.35036	0.824761	1.32659	0.937379
PE(36:6e)	PE(36:6e)+H	PE	(36:6e)	(36:6e)	0	0	722.512	C41 H73 O7 N1 P1	1.86813e+06	1.32367e+06	1.42877e+06	1.73537e+06	1.22508e+06	1.93003e+06	1.24658e+06	1.41457e+06	1.94622e+06	1.64033e+06	1.53982e+06	1.61391e+06	1.76767e+06	1.61972e+06	1.47857e+06	1.5274e+06	1.08056e+06	1.33304e+06	1.53193e+06	1.73891e+06	1.83596e+06	1.61865e+06	1.55794e+06	1.72113e+06	1.14406e+06	1.43779e+06	1.85133e+06	1.72022e+06	1.4471e+06	1.57142e+06	1.45785e+06	1.00725	0.912004	1.02035	0.906634
PE(18:0p_22:5)	PE(40:5p)+H	PE	(18:0p_22:5)	(18:0p)	(22:5)	0	778.575	C45 H81 O7 N1 P1	146693363	1.37306e+08	1.00699e+08	129592510	1.11619e+08	9.78503e+07	8.90334e+07	1.00656e+08	8.22282e+07	1.26079e+08	1.31769e+08	1.30016e+08	9.96535e+07	1.03688e+08	1.06454e+08	1.27041e+08	1.13964e+08	1.28276e+08	1.28181e+08	8.18022e+07	9.79686e+07	1.08064e+08	1.06852e+08	1.35039e+08	1.56308e+08	1.20972e+08	1.14461e+08	1.23257e+08	9.36265e+07	1.22352e+08	9.61465e+07	0.90416	0.610742	1.0838	0.74636
PE(39:7)	PE(39:7)+Li	PE	(39:7)	(39:7)	0	0	782.531	C44 H74 O8 N1 P1 Li1	5.33712e+06	4.67564e+06	3.70466e+06	2.89512e+06	6.23242e+06	3.41486e+06	3.9435e+06	2.83577e+06	5.76963e+06	3.53507e+06	1.13281e+07	3.06654e+06	9.57923e+06	4.19253e+06	3.27271e+06	9.13389e+06	3.98914e+06	3.67075e+06	3.54044e+06	3.62635e+06	3.83872e+06	5.24576e+06	7.9118e+06	7.36957e+06	4.43512e+06	3.98454e+06	3.28678e+06	2.79736e+06	4.36862e+06	3.44025e+06	5.32655e+06	1.06976	0.411779	1.01041	0.36704
PE(16:0p_22:6)	PE(38:6p)+H	PE	(16:0p_22:6)	(16:0p)	(22:6)	0	748.528	C43 H75 O7 N1 P1	1.18175e+08	1.78312e+08	5.28548e+07	7.35672e+07	5.86375e+07	5.19751e+07	8.23746e+07	5.81273e+07	5.31187e+07	6.87985e+07	5.51088e+07	6.1787e+07	7.05425e+07	6.4112e+07	5.77108e+07	1.14654e+08	7.59402e+07	6.35124e+07	7.46605e+07	5.49356e+07	6.84056e+07	6.35594e+07	5.57324e+07	6.57827e+07	1.19145e+08	8.77803e+07	5.9684e+07	9.12123e+07	5.05787e+07	5.53154e+07	9.59289e+07	1.07864	0.555779	1.1932	0.589685
PE(42:7)	PE(42:7)+Li	PE	(42:7)	(42:7)	0	0	824.578	C47 H80 O8 N1 P1 Li1	2.32213e+06	2.48629e+06	2.14646e+06	1.49981e+06	1.90838e+06	2.18348e+06	2.73816e+06	2.39254e+06	2.26466e+06	1.90115e+06	3.31712e+06	2.54981e+06	2.84663e+06	2.06898e+06	2.14993e+06	2.88011e+06	1.98609e+06	1.89093e+06	2.15965e+06	2.24434e+06	2.11281e+06	2.37226e+06	2.213e+06	2.54963e+06	2.25985e+06	2.02387e+06	2.06877e+06	2.10775e+06	2.58365e+06	1.73097e+06	2.89223e+06	0.953313	0.914951	0.965319	0.762877
PE(37:3e)	PE(37:3e)+H	PE	(37:3e)	(37:3e)	0	0	742.575	C42 H81 O7 N1 P1	1.9007e+08	2.41404e+08	4.47213e+08	9.60728e+07	1.38461e+08	345111707	3.44221e+08	1.13589e+08	1.37578e+08	2.21033e+08	4.37438e+08	3.37293e+08	4.2692e+08	2.07927e+08	9.58815e+07	1.86239e+08	1.6466e+08	3.13378e+08	4.34449e+08	1.51694e+08	3.21722e+08	1.85383e+08	1.56972e+08	1.70184e+08	1.88808e+08	2.39994e+08	1.99995e+08	1.90466e+08	1.71446e+08	1.67848e+08	2.15428e+08	0.803617	0.706932	0.788995	0.240711
PE(26:4e)	PE(26:4e)+Li	PE	(26:4e)	(26:4e)	0	0	592.395	C31 H56 O7 N1 P1 Li1	1.11465e+06	698918	1.97491e+06	537508	708400	1.15986e+06	1.3159e+06	2.1814e+06	1.48622e+06	706121	2.55977e+06	1.27766e+06	2.06354e+06	1.8515e+06	1.76815e+06	1.15847e+06	654739	588908	1.43626e+06	2.11487e+06	1.09824e+06	1.99381e+06	826135	1.10664e+06	522515	639009	1.20599e+06	720335	1.83125e+06	980034	2.20277e+06	1.0645	0.752933	0.879227	0.762808
PE(41:3)	PE(41:3)+Li	PE	(41:3)	(41:3)	0	0	818.625	C46 H86 O8 N1 P1 Li1	161611	326265	882915	248434	98597.5	441750	832130	274171	62887.1	139702	246131	331495	318833	235173	498941	265856	191722	135945	321696	42270.3	52179.4	38499.7	208577	176803	274135	348433	69052.1	230463	297170	202760	396891	0.765969	0.0438125	0.840222	0.260873
PE(40:3e)	PE(40:3e)+(CH3CH2)3NH	PE	(40:3e)	(40:3e)	0	0	899.745	C51 H102 O7 N3 P1	40620.9	362473	160499	231524	443790	115095	52161.2	392904	69328.9	107562	1.24659e+06	162569	628056	115383	228776	93133.2	137204	253220	132430	475993	126253	226043	1.21665e+06	363977	78174.6	171390	152855	170971	585767	72046.8	188138	1.40781	0.459334	1.06525	0.96742
PE(18:0p_22:4)	PE(40:4p)+H	PE	(18:0p_22:4)	(18:0p)	(22:4)	0	780.59	C45 H83 O7 N1 P1	1.53508e+08	2.06805e+08	2.72142e+08	3.45144e+08	1.58774e+08	3.2535e+08	6.8985e+07	1.57283e+08	1.11833e+08	2.30499e+08	177902324	1.93128e+08	1.4124e+08	1.18421e+08	2.93165e+08	9.92142e+07	1.46494e+08	2.00179e+08	1.44214e+08	200171637	1.41363e+08	2.31733e+08	2.92255e+08	2.02368e+08	1.7526e+08	1.6913e+08	3.59512e+08	1.91495e+08	3.12975e+08	3.5671e+08	1.30728e+08	0.934332	0.581561	0.925972	0.548423
PE(39:5e)	PE(39:5e)+H	PE	(39:5e)	(39:5e)	0	0	766.575	C44 H81 O7 N1 P1	199206057	2.8029e+08	1.84094e+08	1.18066e+08	1.17846e+08	1.22904e+08	1.65449e+08	1.16682e+08	9.35361e+07	2.29826e+08	1.64704e+08	1.63159e+08	2.50601e+08	1.5011e+08	9.89383e+07	1.93382e+08	1.17941e+08	1.37201e+08	1.53487e+08	1.38715e+08	104561971	3.60015e+08	1.22472e+08	1.59728e+08	2.26761e+08	172378351	1.82992e+08	2.25329e+08	1.50365e+08	1.45925e+08	2.22394e+08	0.880932	0.897654	1.10603	0.457503
PE(34:3)	PE(34:3)+H	PE	(34:3)	(34:3)	0	0	714.507	C39 H73 O8 N1 P1	1.28564e+07	2.52411e+07	9.86993e+06	1.43923e+07	1.81379e+07	1.10825e+07	9.68763e+06	1.36442e+07	1.25292e+07	1.81616e+07	2.53723e+07	1.03159e+07	1.19065e+07	9.80715e+06	1.79585e+07	1.24602e+07	1.68715e+07	1.51894e+07	1.83992e+07	1.39983e+07	1.48003e+07	1.16647e+07	1.86119e+07	1.44977e+07	1.44524e+07	1.9448e+07	1.85875e+07	1.41133e+07	1.66293e+07	1.02132e+07	2.22926e+07	1.10556	0.832136	1.29347	0.424239
PE(24:1)	PE(24:1)+H	PE	(24:1)	(24:1)	0	0	578.382	C29 H57 O8 N1 P1	92713.8	52379.3	116140	23976.4	23954.3	61365.2	268129	172540	145024	36714.3	203894	74155.3	145256	146852	114024	155520	45513.9	22530.8	118248	253244	96174.1	212695	51443.7	70878.1	29800.2	40058.2	59313.3	51771.1	125366	54867	297809	1.39194	0.656637	0.894106	0.896574
PE(42:6)	PE(42:6)+Li	PE	(42:6)	(42:6)	0	0	826.593	C47 H82 O8 N1 P1 Li1	3.16959e+06	3.91817e+06	2.68985e+06	1.22635e+06	3.03529e+06	2.95877e+06	4.16343e+06	3.15779e+06	3.34783e+06	1.81422e+06	4.89245e+06	3.41676e+06	3.74515e+06	3.01649e+06	2.1593e+06	4.82362e+06	3.10802e+06	1.96564e+06	2.0746e+06	2.65909e+06	2.75912e+06	4.98301e+06	3.72559e+06	3.15805e+06	2.84537e+06	2.0066e+06	2.1752e+06	2.70238e+06	3.92117e+06	2.33407e+06	5.09259e+06	0.967939	0.948744	0.890318	0.97925
PE(24:3)	PE(24:3)+Li	PE	(24:3)	(24:3)	0	0	580.359	C29 H52 O8 N1 P1 Li1	821708	632536	2.21467e+06	509147	526958	1.17025e+06	1.49187e+06	2.52333e+06	1.77507e+06	731427	2.5921e+06	966231	1.95229e+06	1.84097e+06	1.80847e+06	1.16026e+06	635702	590815	1.0369e+06	2.3578e+06	1.34817e+06	1.91033e+06	810442	1.03572e+06	437841	456239	1.04231e+06	585174	1.70848e+06	1.02312e+06	1.93681e+06	1.17409	0.865414	1.24511	0.929597
PE(44:4e)	PE(44:4e)+Na	PE	(44:4e)	(44:4e)	0	0	860.65	C49 H92 O7 N1 P1 Na1	562214	301572	1.7448e+06	392485	590134	343738	584215	416196	648476	224517	1.96415e+06	507326	599523	1.69007e+06	548338	585192	332524	483871	945592	2.14938e+06	899206	1.74527e+06	1.94705e+06	183572	193865	524750	564486	212615	784895	765209	1.02435e+06	1.40128	0.218048	1.00404	0.778253
PE(42:5)	PE(42:5)+Li	PE	(42:5)	(42:5)	0	0	828.609	C47 H84 O8 N1 P1 Li1	2.70366e+06	3.55384e+06	2.30674e+06	1.23367e+06	2.30327e+06	3.11615e+06	3.22335e+06	2.95556e+06	5.15678e+06	1.65381e+06	4.07147e+06	3.4312e+06	3.53008e+06	3.06822e+06	2.92452e+06	3.39217e+06	3.02629e+06	1.93205e+06	2.07494e+06	2.51558e+06	2.88194e+06	3.60222e+06	4.72135e+06	3.00189e+06	1.97555e+06	2.07045e+06	2.76664e+06	1.8859e+06	6.06583e+06	2.41867e+06	3.14719e+06	0.992832	0.836122	0.89459	0.690425
PE(18:1_18:1)	PE(36:2)+Na	PE	(18:1_18:1)	(18:1)	(18:1)	0	766.536	C41 H78 O8 N1 P1 Na1	1.6305e+08	1.39718e+08	1.21774e+08	1.44163e+08	1.24627e+08	1.44489e+08	9.85604e+07	129908927	1.15604e+08	1.56094e+08	1.33356e+08	1.36394e+08	1.03253e+08	1.04881e+08	1.25528e+08	1.41328e+08	1.40676e+08	1.38501e+08	157011876	9.58003e+07	140665540	1.03242e+08	1.50657e+08	182671363	1.45291e+08	1.43532e+08	1.35157e+08	132899571	1.23162e+08	1.25689e+08	1.41868e+08	1.0349	0.859735	0.967351	0.852158
PE(23:3)	PE(23:3)+Li	PE	(23:3)	(23:3)	0	0	566.343	C28 H50 O8 N1 P1 Li1	217461	120616	381641	79916.1	89883.6	155454	768269	611160	449506	91009.8	533624	170323	475949	485067	421415	479169	154125	63627.5	282401	695542	268959	571198	119815	133840	69657.8	102939	171826	133753	370211	195462	674351	1.81497	0.65842	1.10532	0.831518
PE(42:6e)	PE(42:6e)+H	PE	(42:6e)	(42:6e)	0	0	806.606	C47 H85 O7 N1 P1	6.40328e+06	8.10832e+06	4.93177e+06	7.27098e+06	7.67924e+06	5.13643e+06	4.03994e+06	5.31169e+06	4.62636e+06	7.40333e+06	5.94392e+06	7.0778e+06	4.61242e+06	4.74882e+06	5.68177e+06	4.63606e+06	6.17315e+06	6.57554e+06	4.86686e+06	3.90191e+06	5.23602e+06	4.64294e+06	7.76283e+06	7.46524e+06	6.58246e+06	6.33886e+06	6.11589e+06	7.57129e+06	5.16899e+06	6.1798e+06	4.90386e+06	0.818233	0.246477	0.965099	0.860076
PE(50:2)	PE(50:2)+Li	PE	(50:2)	(50:2)	0	0	946.781	C55 H106 O8 N1 P1 Li1	1.74951e+07	1.71795e+07	4.24115e+06	6.6931e+06	6.31893e+06	4.85064e+06	1.22742e+07	4.97149e+06	8.51928e+06	5.00625e+06	4.71411e+06	9.92694e+06	1.37227e+07	1.04846e+07	3.78178e+06	1.36829e+07	1.21894e+07	7.32533e+06	8.18823e+06	4.74113e+06	9.50319e+06	8.30491e+06	7.2009e+06	8.45881e+06	1.64245e+07	9.78187e+06	3.90894e+06	1.74654e+07	4.68032e+06	5.26169e+06	2.26248e+07	1.28833	0.710116	1.46149	0.550889
PE(39:4e)	PE(39:4e)+Li	PE	(39:4e)	(39:4e)	0	0	774.598	C44 H82 O7 N1 P1 Li1	234204	431119	1.2542e+06	328022	182797	540001	1.05107e+06	405580	111095	238060	326512	435996	434169	337602	620226	353750	252534	200758	461403	68283.1	109227	80206.4	274686	280780	357016	450424	150455	333071	409927	247319	521951	0.757175	0.0409003	0.828115	0.255757
PE(27:2e)	PE(27:2e)+(CH3CH2)3NH	PE	(27:2e)	(27:2e)	0	0	719.557	C38 H78 O7 N3 P1	924720	1.05776e+06	926343	281011	453123	1.1515e+06	1.86646e+06	1.42707e+06	1.30216e+06	397860	1.66773e+06	1.85252e+06	1.44735e+06	1.0104e+06	1.71407e+06	1.60479e+06	779832	285131	1.05882e+06	1.66891e+06	1.22761e+06	1.38885e+06	966532	1.93472e+06	669532	276007	882851	729307	1.63201e+06	733600	1.28959e+06	1.18432	0.480504	0.791931	0.810759
PE(32:1e)	PE(32:1e)+Li	PE	(32:1e)	(32:1e)	0	0	682.536	C37 H74 O7 N1 P1 Li1	1.14219e+06	1.44657e+06	180814	302626	397675	139392	952737	254946	342825	189455	353983	348703	757633	310368	317318	912807	439736	493329	385993	297868	599435	440413	443950	395879	776878	419166	140437	1.07154e+06	243551	126108	1.71972e+06	1.27276	0.87693	1.05404	0.970412
PE(26:5)	PE(26:5)+Li	PE	(26:5)	(26:5)	0	0	604.359	C31 H52 O8 N1 P1 Li1	286966	75165.8	142102	88057.4	163731	141702	498091	501912	404775	108793	378710	121458	375378	393003	466241	379828	224871	47606	347947	408672	370108	361864	172163	292595	77861.6	108424	223141	54346.7	404666	171587	459347	2.39337	0.191448	1.20749	0.783623
PE(50:4)	PE(50:4)+Li	PE	(50:4)	(50:4)	0	0	942.75	C55 H102 O8 N1 P1 Li1	4.65492e+06	2.96971e+06	249003	1.00016e+06	1.54671e+06	298776	1.48863e+06	423030	1.16606e+06	335774	619929	1.24822e+06	2.43848e+06	1.48629e+06	318474	1.7057e+06	1.27166e+06	1.38051e+06	1.17745e+06	483340	1.37826e+06	921162	1.59225e+06	1.05824e+06	2.80148e+06	1.34711e+06	199024	2.66574e+06	257630	361925	5.28679e+06	1.22329	0.818036	0.904931	0.89918
PE(18:0_18:1)	PE(36:1)+H	PE	(18:0_18:1)	(18:0)	(18:1)	0	746.569	C41 H81 O8 N1 P1	9.87562e+07	9.72156e+07	9.03747e+07	9.58968e+07	9.17709e+07	8.92236e+07	6.41057e+07	9.77358e+07	9.71715e+07	1.00138e+08	9.89312e+07	7.40791e+07	7.85459e+07	8.52299e+07	9.51124e+07	6.92412e+07	1.09404e+08	1.00255e+08	9.2059e+07	8.62097e+07	1.08442e+08	8.82038e+07	8.86925e+07	8.33102e+07	9.90336e+07	9.86557e+07	9.24651e+07	7.96707e+07	1.03676e+08	9.95579e+07	9.8376e+07	0.916237	0.857039	1.07502	0.319514
PE(29:5)	PE(29:5)+Li	PE	(29:5)	(29:5)	0	0	646.405	C34 H58 O8 N1 P1 Li1	384067	200560	740562	102645	199193	418059	758961	1.04623e+06	854117	167575	1.38365e+06	524338	965318	844633	943644	476570	237405	110117	659797	1.30811e+06	686550	1.19146e+06	236536	390475	102798	173612	428153	247625	1.0602e+06	419153	1.17339e+06	1.42864	0.522021	1.09135	0.490514
PE(37:6)	PE(37:6)+Li	PE	(37:6)	(37:6)	0	0	756.515	C42 H72 O8 N1 P1 Li1	731489	733595	1.13575e+06	367531	704947	910168	1.14243e+06	1.2783e+06	1.39855e+06	542531	2.0223e+06	810371	2.2769e+06	1.08341e+06	1.11563e+06	1.00754e+06	681071	531976	799970	1.29477e+06	1.09196e+06	1.27095e+06	922286	776257	522218	530524	798863	561355	1.8328e+06	813802	1.44954e+06	1.21529	0.651802	1.08897	0.578393
PE(48:3)	PE(48:3)+Li	PE	(48:3)	(48:3)	0	0	916.734	C53 H100 O8 N1 P1 Li1	1.98558e+06	1.98502e+06	115194	897247	1.43307e+06	162923	573908	302370	512173	211006	590985	919060	1.45703e+06	739171	132843	710565	932794	1.40005e+06	543525	212845	617333	772124	1.78435e+06	782326	1.20319e+06	822341	128878	1.73487e+06	45984.9	204050	2.27754e+06	1.29737	0.873363	0.916515	0.810744
PE(38:6)	PE(38:6)+H	PE	(38:6)	(38:6)	0	0	764.522	C43 H75 O8 N1 P1	5.07942e+07	6.5243e+07	3.57145e+07	7.09488e+07	4.29159e+07	5.55716e+07	3.7944e+07	4.75127e+07	4.47546e+07	5.20674e+07	5.53036e+07	4.67206e+07	4.14395e+07	3.97588e+07	4.69558e+07	6.53572e+07	5.97265e+07	7.01963e+07	4.98466e+07	3.72859e+07	5.10828e+07	3.62219e+07	4.52039e+07	4.10429e+07	6.57992e+07	7.13286e+07	4.2855e+07	7.28706e+07	5.06786e+07	5.51362e+07	4.9311e+07	0.93747	0.658119	1.08548	0.0126153
PE(47:1)	PE(47:1)+Li	PE	(47:1)	(47:1)	0	0	906.75	C52 H102 O8 N1 P1 Li1	673870	605982	60078.3	241815	140982	136123	244607	72705.3	103458	125166	126205	110304	456259	153159	96166.3	260939	198918	481332	117462	66106	125908	102547	128572	65634.9	674455	239921	52140.6	742108	126375	223303	796186	0.970085	0.560339	0.992169	0.409699
PE(51:2)	PE(51:2)+K	PE	(51:2)	(51:2)	0	0	992.744	C56 H108 O8 N1 P1 K1	257146	121593	131921	61347	336095	84444.8	123365	81406.6	105640	78014.5	482785	76049.8	162596	83881.7	186450	174446	156043	37609.2	66415.8	354899	273934	50322.7	272777	64813.8	71710.5	292790	75458.2	134732	95140.3	55384.8	150392	1.40226	0.909976	0.771207	0.550273
PE(21:4)	PE(21:4)+H	PE	(21:4)	(21:4)	0	0	530.288	C26 H45 O8 N1 P1	384045	1.35593e+06	862196	300353	406918	856902	723184	971413	653447	796068	1.2115e+06	457191	636483	621681	1.06651e+06	718684	381619	433438	1.34894e+06	963877	677797	1.05044e+06	614484	1.00265e+06	615280	678979	945228	632879	1.16148e+06	811366	1.31594e+06	0.919189	0.728392	1.12194	0.345194
PE(40:7e)	PE(40:7e)+H	PE	(40:7e)	(40:7e)	0	0	776.559	C45 H79 O7 N1 P1	4.40579e+07	3.70931e+07	1.67991e+07	1.58526e+07	1.39542e+07	1.92419e+07	1.02324e+08	3.29362e+07	1.81107e+07	1.42968e+07	3.08957e+07	2.07943e+07	3.28164e+07	7.97434e+07	2.39745e+07	5.58175e+07	2.58625e+07	2.58535e+07	9.56526e+07	7.85489e+07	2.81425e+07	4.46468e+07	2.58977e+07	2.82919e+07	1.25547e+08	4.37781e+07	2.38436e+07	3.50048e+07	2.12489e+07	2.75604e+07	9.23344e+07	1.52633	0.0247099	1.8192	0.176703
PE(20:2)	PE(20:2)+Li	PE	(20:2)	(20:2)	0	0	526.312	C25 H46 O8 N1 P1 Li1	6.68549e+06	5.50711e+06	8.52354e+06	3.26277e+06	6.85176e+06	3.42661e+06	1.06864e+07	1.07979e+07	1.14262e+07	4.82146e+06	8.34631e+06	4.44078e+06	1.00514e+07	7.91004e+06	6.64293e+06	7.86992e+06	6.17156e+06	3.62705e+06	4.84847e+06	9.61661e+06	6.43121e+06	1.18288e+07	5.33413e+06	5.88037e+06	2.90877e+06	3.1341e+06	4.48253e+06	4.48939e+06	5.63071e+06	5.1023e+06	1.04521e+07	0.96579	0.916145	0.671513	0.197196
PE(8:0_12:2)	PE(20:2)+Li	PE	(8:0_12:2)	(8:0)	(12:2)	0	526.312	C25 H46 O8 N1 P1 Li1	6.68549e+06	5.50711e+06	8.52354e+06	3.26277e+06	6.85176e+06	3.42661e+06	1.06864e+07	1.07979e+07	1.14262e+07	4.82146e+06	8.34631e+06	4.44078e+06	1.00514e+07	7.91004e+06	6.64293e+06	7.86992e+06	6.17156e+06	3.62705e+06	4.84847e+06	9.61661e+06	6.43121e+06	1.18288e+07	5.33413e+06	5.88037e+06	2.90877e+06	3.1341e+06	4.48253e+06	4.48939e+06	5.63071e+06	5.1023e+06	1.04521e+07	0.96579	0.916145	0.671513	0.197196
PE(44:12)	PE(44:12)+Na	PE	(44:12)	(44:12)	0	0	858.504	C49 H74 O8 N1 P1 Na1	1.19853e+06	805198	2.72034e+06	279157	898705	1.16659e+06	3.04452e+06	4.15667e+06	2.80939e+06	526697	4.47491e+06	1.17803e+06	2.87983e+06	2.63899e+06	3.11851e+06	1.13583e+06	774607	288494	1.94213e+06	3.94661e+06	1.64346e+06	2.46443e+06	582702	1.22222e+06	173044	478677	1.0441e+06	657134	3.55497e+06	1.2026e+06	4.02183e+06	1.50873	0.914612	0.895	0.794217
PE(18:0_18:0)	PE(36:0)+Na	PE	(18:0_18:0)	(18:0)	(18:0)	0	770.567	C41 H82 O8 N1 P1 Na1	1.68787e+07	2.25862e+07	1.45921e+07	1.75646e+07	1.66937e+07	1.7876e+07	1.16382e+07	1.71452e+07	1.93203e+07	1.70416e+07	1.80478e+07	1.74877e+07	1.55314e+07	1.52809e+07	1.54967e+07	1.5346e+07	2.11604e+07	1.82963e+07	1.86877e+07	1.62033e+07	2.07879e+07	1.54167e+07	1.58974e+07	2.00321e+07	1.75827e+07	1.97498e+07	1.55293e+07	2.10808e+07	1.82208e+07	1.98639e+07	1.72473e+07	0.926882	0.922358	1.07952	0.148277
PE(40:8e)	PE(40:8e)+K	PE	(40:8e)	(40:8e)	0	0	812.499	C45 H76 O7 N1 P1 K1	1.1537e+06	292932	331274	68679.3	152151	241488	544250	764390	1.74045e+06	210524	524584	354327	369467	400260	518672	316202	217644	62386.5	351345	525814	328102	1.07452e+06	254022	182412	333733	692841	291381	227165	683557	325883	563715	0.991024	0.378019	1.13928	0.781333
PE(36:2e)	PE(36:2e)+H	PE	(36:2e)	(36:2e)	0	0	730.575	C41 H81 O7 N1 P1	820139	974520	1.94242e+06	804932	829962	892347	1.66723e+06	913965	450354	739898	905082	933671	851701	743912	993696	788072	737854	739804	952122	409087	495040	438970	737298	690414	894785	900934	676829	896200	867371	616740	1.20534e+06	0.822095	0.0098432	1.00273	0.194476
PE(16:0_14:0)	PE(30:0)+H	PE	(16:0_14:0)	(16:0)	(14:0)	0	664.491	C35 H71 O8 N1 P1	673950	1.01601e+06	1.24979e+06	767375	735370	852220	566712	968721	264508	1.39352e+06	638128	632076	813271	672226	838620	585163	378586	571740	674373	544353	363399	540163	715697	623517	724164	747201	1.1584e+06	840694	785425	695399	701350	0.804315	0.0385312	0.97371	0.607763
PE(35:2)	PE(35:2)+Li	PE	(35:2)	(35:2)	0	0	736.546	C40 H76 O8 N1 P1 Li1	1.49618e+06	1.80499e+06	1.62136e+06	1.22669e+06	1.42707e+06	1.63165e+06	1.39436e+06	1.51824e+06	1.47823e+06	1.54544e+06	2.03837e+06	1.49472e+06	1.70781e+06	1.2961e+06	1.56409e+06	1.47863e+06	1.47837e+06	1.32671e+06	1.52534e+06	1.57077e+06	1.52314e+06	1.21234e+06	1.35584e+06	1.67991e+06	1.04104e+06	1.30659e+06	1.56538e+06	1.21907e+06	1.44329e+06	1.44395e+06	1.18757e+06	0.995801	0.383724	0.873284	0.044123
PE(29:6)	PE(29:6)+Li	PE	(29:6)	(29:6)	0	0	644.39	C34 H56 O8 N1 P1 Li1	105648	49534.8	213454	82155.4	82465.9	112058	247601	296331	271847	62848.1	399104	119152	248118	217992	287355	172654	87886.4	38371.6	166998	315130	219301	229775	68332.3	124256	26868.9	42539	126021	69314.4	295586	115656	310219	1.68958	0.786327	1.09473	0.740887
PE(32:6)	PE(32:6)+(CH3CH2)3NH	PE	(32:6)	(32:6)	0	0	795.552	C43 H78 O8 N3 P1	618581	507959	784202	1.54533e+06	102322	663827	954431	234641	459260	110457	391955	646239	1.31507e+06	336047	2.16998e+06	545481	496991	845420	405273	1.22437e+06	294141	25948.2	893559	273540	529094	306149	3.4411e+06	903829	457197	987551	262485	0.925376	0.458009	0.797036	0.591459
PE(18:0e_22:4)	PE(40:4e)+Na	PE	(18:0e_22:4)	(18:0e)	(22:4)	0	804.588	C45 H84 O7 N1 P1 Na1	3.51541e+06	5.8407e+06	2.33914e+06	5.2476e+06	4.90343e+06	4.16288e+06	4.36214e+06	4.33875e+06	3.83671e+06	4.66837e+06	4.02512e+06	3.68689e+06	3.88968e+06	3.80993e+06	2.72255e+06	6.56827e+06	3.73842e+06	4.54879e+06	3.47742e+06	3.91008e+06	2.913e+06	2.81088e+06	4.96998e+06	5.57264e+06	5.81117e+06	5.33155e+06	3.97252e+06	5.21976e+06	2.76747e+06	3.58209e+06	4.3671e+06	0.905662	0.652589	1.00114	0.86722
PE(36:1e)	PE(36:1e)+Li	PE	(36:1e)	(36:1e)	0	0	738.598	C41 H82 O7 N1 P1 Li1	2.51428e+06	2.97028e+06	3.54786e+06	1.54181e+06	2.02481e+06	4.23932e+06	5.16121e+06	3.7951e+06	3.7771e+06	2.065e+06	4.98287e+06	5.12608e+06	4.08566e+06	2.8012e+06	4.29916e+06	4.63223e+06	2.1517e+06	1.56997e+06	3.04063e+06	4.37139e+06	3.64045e+06	4.24665e+06	2.46535e+06	4.9609e+06	1.70556e+06	1.91639e+06	3.14785e+06	2.40025e+06	4.62802e+06	2.74763e+06	3.05604e+06	1.05476	0.935148	0.925041	0.590625
PE(31:3e)	PE(31:3e)+Li	PE	(31:3e)	(31:3e)	0	0	664.489	C36 H68 O7 N1 P1 Li1	1.12444e+06	2.09701e+06	1.61104e+06	1.16234e+06	1.41884e+06	1.4398e+06	1.4756e+06	1.60829e+06	668924	2.07635e+06	1.9189e+06	1.13068e+06	1.27429e+06	1.44306e+06	1.75711e+06	1.34213e+06	939447	1.10433e+06	1.79638e+06	1.10989e+06	852758	1.00717e+06	1.55544e+06	1.29978e+06	1.12012e+06	1.66251e+06	1.99825e+06	1.37501e+06	1.69671e+06	1.08661e+06	1.94748e+06	0.882925	0.166347	1.15468	0.576368
PE(36:5e)	PE(36:5e)+H	PE	(36:5e)	(36:5e)	0	0	724.528	C41 H75 O7 N1 P1	1.38217e+08	4.1506e+08	1.4896e+08	1.38766e+08	1.24433e+08	1.26421e+08	8.02918e+07	1.18316e+08	8.65018e+07	1.94788e+08	1.20526e+08	1.43618e+08	1.47509e+08	1.09979e+08	1.18588e+08	104060430	1.08629e+08	119507777	1.33059e+08	1.1374e+08	1.01769e+08	1.19914e+08	1.12313e+08	1.63961e+08	1.41675e+08	1.42164e+08	1.66185e+08	196009852	1.13419e+08	1.34648e+08	1.25313e+08	0.877908	0.253377	1.02502	0.628404
PE(40:9e)	PE(40:9e)+H	PE	(40:9e)	(40:9e)	0	0	772.528	C45 H75 O7 N1 P1	1.02482e+06	610577	248379	646528	649277	442287	743018	469959	794975	755165	454817	495411	267355	557396	658086	1.07776e+06	866739	709629	724702	311880	1.30221e+06	424422	917943	527850	743737	578405	383192	329161	513986	718965	801268	1.08799	0.456414	0.894632	0.625668
PE(20:0p_22:4)	PE(42:4p)+H	PE	(20:0p_22:4)	(20:0p)	(22:4)	0	808.621	C47 H87 O7 N1 P1	7.45036e+06	7.72237e+06	6.052e+06	8.01964e+06	5.45495e+06	7.65008e+06	2.14433e+06	7.25216e+06	3.01564e+06	8.51945e+06	8.93324e+06	8.78051e+06	4.0828e+06	5.84971e+06	7.04754e+06	2.12779e+06	6.66481e+06	4.96462e+06	5.24779e+06	4.80214e+06	3.47751e+06	5.2747e+06	4.66393e+06	1.12167e+07	4.53209e+06	7.41449e+06	7.96744e+06	9.06101e+06	7.16057e+06	9.21036e+06	6.66841e+06	0.676299	0.143387	0.995185	0.258312
PG(16:0_18:1)	PG(34:1)+NH4	PG	(16:0_18:1)	(16:0)	(18:1)	0	766.559	C40 H81 O10 N1 P1	3.59423e+06	4.42923e+06	2.95502e+06	3.68643e+06	3.55508e+06	3.2709e+06	3.88984e+06	2.48104e+06	557311	2.31184e+06	3.84572e+06	2.54753e+06	2.98542e+06	2.52424e+06	3.48839e+06	3.46811e+06	590239	883004	3.25237e+06	3.30995e+06	2.75525e+06	2.48769e+06	3.97292e+06	3.28747e+06	3.26428e+06	789447	4.22076e+06	4.02555e+06	3.34241e+06	3.41068e+06	2.87332e+06	0.91383	0.437208	0.929938	0.432686
PG(18:0_18:1)	PG(36:1)+NH4	PG	(18:0_18:1)	(18:0)	(18:1)	0	794.591	C42 H85 O10 N1 P1	1.22634e+06	1.1915e+06	1.32062e+06	1.03313e+06	962584	889548	1.44712e+06	1.29891e+06	965999	1.12342e+06	2.86113e+06	1.01153e+06	1.31771e+06	1.04328e+06	1.1372e+06	1.12073e+06	841692	987104	1.08246e+06	869296	1.07394e+06	2.16121e+06	1.31967e+06	928312	1.19972e+06	828872	1.07485e+06	1.00814e+06	2.29951e+06	1.9289e+06	1.57192e+06	0.931519	0.486324	1.0069	0.330495
PG(16:0_20:4)	PG(36:4)+NH4	PG	(16:0_20:4)	(16:0)	(20:4)	0	788.544	C42 H79 O10 N1 P1	321472	3.08219e+06	589971	494026	377366	375844	990119	503902	404475	1.69064e+06	1.75053e+06	401656	1.63736e+06	283650	562249	2.22319e+06	661317	997189	560332	720195	562736	389961	545135	477066	320367	701190	739190	2.19124e+06	491584	642500	834565	1.12732	0.752597	1.41934	0.925426
PG(18:0_18:2)	PG(36:2)+NH4	PG	(18:0_18:2)	(18:0)	(18:2)	0	792.575	C42 H83 O10 N1 P1	239753	620254	429980	377631	565917	543752	389868	339998	292582	476535	508346	287324	592636	350579	682518	390694	358362	278573	235801	244953	399575	222798	594075	313488	615444	356217	367747	369240	624709	371264	787109	0.864722	0.583266	0.863443	0.647747
PG(16:0_18:2)	PG(34:2)+NH4	PG	(16:0_18:2)	(16:0)	(18:2)	0	764.544	C40 H79 O10 N1 P1	2.72415e+06	3.77272e+06	2.58423e+06	3.55117e+06	2.84924e+06	3.0756e+06	2.89294e+06	2.76748e+06	2.76854e+06	3.20863e+06	1.96853e+06	3.0158e+06	2.51171e+06	2.51907e+06	2.95449e+06	3.03089e+06	3.44247e+06	3.24195e+06	2.94449e+06	2.66672e+06	3219440	2.63528e+06	2.9315e+06	3.15672e+06	2.91289e+06	3.66343e+06	2.76625e+06	2.77952e+06	2.64979e+06	3.11402e+06	2.5016e+06	1.02731	0.971357	0.960796	0.287087
PG(30:0_11:4)	PG(41:4)+Li	PG	(30:0_11:4)	(30:0)	(11:4)	0	847.603	C47 H85 O10 N0 P1 Li1	1.96339e+06	1.94499e+06	2.00319e+06	2.18757e+06	1.79756e+06	2.08061e+06	2.01431e+06	2.0452e+06	1.90289e+06	2.23609e+06	1.95578e+06	2.08483e+06	1.94005e+06	1.86307e+06	1.80925e+06	2.04469e+06	2.10258e+06	2.06476e+06	2.18771e+06	2.06281e+06	2.05431e+06	2.08925e+06	1.84309e+06	1.97289e+06	1.84792e+06	2.19719e+06	1.91926e+06	1.8965e+06	1.88761e+06	2.04365e+06	1.96934e+06	1.02029	0.737054	0.9581	0.626409
PI(18:0_18:2)	PI(36:2)+NH4	PI	(18:0_18:2)	(18:0)	(18:2)	0	880.591	C45 H87 O13 N1 P1	9.62027e+06	7.54301e+06	8.74272e+06	6.13481e+06	1.4676e+07	9.55314e+06	8.88194e+06	7.58871e+06	1.01145e+07	8.19238e+06	8.92706e+06	6.09334e+06	8.7642e+06	8.91353e+06	5.6383e+06	1.01415e+07	9.57922e+06	7.62191e+06	8.83724e+06	6.51511e+06	9.7892e+06	5.35768e+06	1.61825e+07	7.60337e+06	1.05229e+07	6.25526e+06	8.29255e+06	7.43376e+06	1.09826e+07	7.62998e+06	1.09207e+07	0.998682	0.92417	0.933642	0.581261
PI(16:0_18:1)	PI(34:1)+NH4	PI	(16:0_18:1)	(16:0)	(18:1)	0	854.575	C43 H85 O13 N1 P1	5.82564e+06	5.32502e+06	4.3908e+06	3.09107e+06	6.1808e+06	3.39696e+06	5.0877e+06	3.36061e+06	3.63275e+06	4.04476e+06	3.36884e+06	2.95151e+06	4.23536e+06	3.92065e+06	3.39714e+06	6.27461e+06	3.44034e+06	3.31298e+06	4.2603e+06	2.48893e+06	3.30135e+06	2.50924e+06	7.06876e+06	3.16007e+06	4.33199e+06	3.39724e+06	4.23312e+06	3.87897e+06	3.6526e+06	2.4619e+06	4.57541e+06	0.890586	0.628109	0.762421	0.0631944
PI(37:4e)	PI(37:4e)+Li	PI	(37:4e)	(37:4e)	0	0	865.578	C46 H83 O12 N0 P1 Li1	2.35986e+06	2.19161e+06	1.1795e+06	1.26783e+06	2.63715e+06	1.6895e+06	1.8792e+06	1.5548e+06	1.49229e+06	1.88926e+06	1.41282e+06	1.59702e+06	1.82654e+06	1.83786e+06	1.11013e+06	2.28592e+06	1.54411e+06	1.56635e+06	1.96758e+06	1.08032e+06	1.67699e+06	959602	2.9835e+06	1.7248e+06	2.18041e+06	1.12674e+06	1.59375e+06	1.30627e+06	1.20188e+06	1.06875e+06	2.37264e+06	1.03507	0.826171	0.695122	0.271223
PI(16:0_18:2)	PI(34:2)+NH4	PI	(16:0_18:2)	(16:0)	(18:2)	0	852.56	C43 H83 O13 N1 P1	5.07558e+06	4.9919e+06	4.9658e+06	4.47271e+06	7.62136e+06	4.29447e+06	3.92748e+06	4.57456e+06	4.00308e+06	4.83688e+06	4.64786e+06	3.74132e+06	4.54192e+06	3.94812e+06	4.1396e+06	5.13191e+06	4.19613e+06	4.84593e+06	4.2323e+06	2.57689e+06	4.08855e+06	2.75856e+06	8.39755e+06	3.73932e+06	4.65884e+06	4.00736e+06	4.64903e+06	3.86604e+06	5.01043e+06	3.95344e+06	4.46464e+06	0.903854	0.477982	0.899079	0.113751
PI(38:4)	PI(38:4)+NH4	PI	(38:4)	(38:4)	0	0	904.591	C47 H87 O13 N1 P1	1.05973e+08	1.10364e+08	7.7023e+07	8.51591e+07	1.02336e+08	7.29473e+07	8.09456e+07	8.10381e+07	3.32849e+07	7.96715e+07	7.68533e+07	8.47813e+07	4.25781e+07	5.8927e+07	3.4598e+07	9.34491e+07	7.69886e+07	8.67291e+07	6.65327e+07	5.24842e+07	6.6196e+07	56309757	1.03417e+08	9.32913e+07	1.11234e+08	6.29843e+07	7.54548e+07	9.57482e+07	8.66773e+07	7.36554e+07	1.02274e+08	0.819396	0.169296	1.01783	0.666652
PI(18:0_22:5)	PI(40:5)+NH4	PI	(18:0_22:5)	(18:0)	(22:5)	0	930.607	C49 H89 O13 N1 P1	1.33249e+06	801154	834364	1.01065e+06	1.05627e+06	545537	726876	893483	671846	1.00041e+06	690173	760627	675405	630309	791578	978198	742580	991825	633369	484157	672517	525419	1.00913e+06	825178	1.32702e+06	719847	789317	744997	604654	523975	1.14782e+06	0.866994	0.24169	0.892892	0.549786
PI(40:6)	PI(40:6)+Na	PI	(18:0_22:6)	(18:0)	(22:6)	0	933.546	C49 H83 O13 N0 P1 Na1	487616	306330	213585	370322	235552	265512	436993	268260	253658	199368	152185	273874	250024	286657	235688	657180	323808	284596	279689	190342	263297	190925	244318	250867	507731	313099	196961	288130	226750	209674	270650	0.963265	0.989896	0.883524	0.127961
PI(37:5e)	PI(37:5e)+Li	PI	(37:5e)	(37:5e)	0	0	863.562	C46 H81 O12 N0 P1 Li1	3.94859e+06	3.22122e+06	2.93118e+06	2.6002e+06	5.51707e+06	3.26841e+06	3.188e+06	2.63874e+06	2.63667e+06	2.37086e+06	2.63967e+06	2.5374e+06	2.79741e+06	2.78427e+06	2.14205e+06	3.65106e+06	4.12395e+06	3.03597e+06	3.06428e+06	2.06789e+06	2.53645e+06	2.43661e+06	6.22345e+06	2.78573e+06	3.54401e+06	2.8233e+06	2.77972e+06	2.4886e+06	3.47684e+06	2.58985e+06	3.55297e+06	1.00221	0.97377	0.876469	0.138877
PI(18:1_18:1)	PI(36:2)+Na	PI	(18:1_18:1)	(18:1)	(18:1)	0	885.546	C45 H83 O13 N0 P1 Na1	1.23477e+06	1.15161e+06	900140	938158	1.298e+06	786779	764344	920123	701759	1.01181e+06	850837	815330	857801	655419	818970	1.02424e+06	954314	1.03642e+06	754278	546159	667782	624851	1.21396e+06	879037	1.03336e+06	867047	892400	949646	944750	788079	969620	0.92117	0.193771	1.00703	0.272344
PI(18:0_22:6)	PI(40:6)+NH4	PI	(18:0_22:6)	(18:0)	(22:6)	0	928.591	C49 H87 O13 N1 P1	1.9737e+06	1.35965e+06	726073	1.19756e+06	969201	846354	2.2565e+06	964615	966614	813983	743020	932706	1.00583e+06	933047	976126	3.24764e+06	1.32893e+06	1.04375e+06	977971	713133	972254	856250	966889	883098	1.93803e+06	1.11239e+06	788791	1.11825e+06	836911	670021	1.4313e+06	1.00888	0.957204	0.928882	0.112132
PI(16:0_20:4)	PI(36:4)+NH4	PI	(16:0_20:4)	(16:0)	(20:4)	0	876.56	C45 H83 O13 N1 P1	7.47885e+06	7.45522e+06	4.87669e+06	5.76401e+06	6.85954e+06	4.38543e+06	4.45664e+06	5.37939e+06	3.68e+06	5.46064e+06	4.11719e+06	5.46757e+06	7.00463e+06	3.75109e+06	4.83948e+06	5.9333e+06	4.24181e+06	5.27991e+06	3.78137e+06	2.42315e+06	3.51057e+06	2.7071e+06	7.35209e+06	4.98771e+06	6.57253e+06	4.05929e+06	4.86243e+06	6.05055e+06	5.86894e+06	4.58434e+06	5.77421e+06	0.837755	0.182706	1.00177	0.410239
PI(18:0_18:0)	PI(36:0)+Na	PI	(18:0_18:0)	(18:0)	(18:0)	0	889.578	C45 H87 O13 N0 P1 Na1	1.22081e+06	1.50624e+06	1.36537e+06	1.19445e+06	1.7675e+06	1.38296e+06	1.20148e+06	1.35229e+06	1.08138e+06	1.27248e+06	983299	1.08322e+06	1.07336e+06	917629	1.19887e+06	1.25615e+06	1.25112e+06	2.35002e+06	1.1236e+06	843422	1.21216e+06	952039	1.82994e+06	1.06194e+06	1.55937e+06	1.38179e+06	1.26956e+06	932600	1.42861e+06	1.00545e+06	1.18238e+06	0.931485	0.845852	0.929828	0.221048
PI(16:0_22:6)	PI(38:6)+NH4	PI	(16:0_22:6)	(16:0)	(22:6)	0	900.56	C47 H83 O13 N1 P1	435107	479816	221721	384131	355269	278730	630301	316562	307077	281634	229530	279220	372324	259621	280476	780570	389937	316220	311683	211107	315050	239320	429133	286834	466898	309231	244493	354666	305031	198731	385214	1.00496	0.991621	0.805016	0.100363
PI(18:0_20:3)	PI(38:3)+NH4	PI	(18:0_20:3)	(18:0)	(20:3)	0	906.607	C47 H89 O13 N1 P1	5.65296e+06	4.83436e+06	4.93939e+06	4.10627e+06	7.13082e+06	4.86071e+06	4.93573e+06	4.90999e+06	4.00549e+06	4.60798e+06	4.4778e+06	4.33712e+06	4.28266e+06	3.74196e+06	4.59078e+06	5.30407e+06	6.95244e+06	1.55062e+07	3554363	1.04807e+07	1.31181e+07	3.29819e+06	6.54237e+06	4.49752e+06	6.079e+06	3.79012e+06	4.83866e+06	4.38325e+06	5.43163e+06	3.84228e+06	4.70642e+06	1.02061	0.142571	0.953541	0.153766
PI(18:1_20:4)	PI(38:5)+NH4	PI	(18:1_20:4)	(18:1)	(20:4)	0	902.575	C47 H85 O13 N1 P1	5.14003e+06	4.96043e+06	3.77235e+06	4.25686e+06	5.35766e+06	3.3827e+06	3.49082e+06	3.85327e+06	2.79842e+06	4.41333e+06	3.71537e+06	3.32473e+06	3.63335e+06	2.60599e+06	3.4065e+06	4.4842e+06	3.5204e+06	4.30891e+06	3.0076e+06	2.01891e+06	2.89326e+06	2.28593e+06	5.38975e+06	3.68012e+06	4.65397e+06	3.28574e+06	3.83067e+06	3.77805e+06	3.6999e+06	3.14393e+06	4.49195e+06	0.908372	0.139944	0.887521	0.213606
PI(18:1_18:2)	PI(36:3)+H	PI	(18:1_18:2)	(18:1)	(18:2)	0	861.549	C45 H82 O13 N0 P1	1.38647e+06	2.02259e+06	793428	1.72138e+06	2.57909e+06	1.50706e+06	772896	1.24263e+06	1.60334e+06	1.00514e+06	2.18056e+06	1.53017e+06	793509	1.06448e+06	1.14132e+06	1.05053e+06	1.87601e+06	2.02873e+06	1.35383e+06	1.06777e+06	1.50692e+06	1.1286e+06	2.45952e+06	1.6063e+06	757385	1.56966e+06	851809	1.39472e+06	1.8421e+06	1.4425e+06	1.30962e+06	0.821523	0.494596	0.925462	0.216746
PI(18:0_18:1)	PI(36:1)+Na	PI	(18:0_18:1)	(18:0)	(18:1)	0	887.562	C45 H85 O13 N0 P1 Na1	1.34868e+07	1.30621e+07	8.68717e+06	9.91695e+06	1.30727e+07	9.36678e+06	1.02426e+07	9.9809e+06	8.38342e+06	9.9768e+06	9.26616e+06	1.06063e+07	1.08667e+07	7.62744e+06	8.72954e+06	1.12632e+07	1.0137e+07	9.86933e+06	8.3228e+06	6.71155e+06	8.29907e+06	7.28641e+06	1.33118e+07	1.07243e+07	1.36443e+07	7.86667e+06	8.84856e+06	1.19544e+07	9.67183e+06	9.04706e+06	1.22418e+07	0.931915	0.171323	0.944272	0.547435
PI(16:0_20:3)	PI(36:3)+NH4	PI	(16:0_20:3)	(16:0)	(20:3)	0	878.575	C45 H85 O13 N1 P1	421943	338943	262173	1.09388e+06	1.81372e+06	1.10621e+06	701194	966020	737849	350302	710400	240739	3.25278e+06	235841	295192	929672	4.13641e+06	917465	229664	124091	599034	439917	7.76437e+06	914270	358593	784857	1.07017e+06	298633	1.01428e+06	918378	892176	1.07205	0.177619	1.27237	0.809698
PI(17:0_20:4)	PI(37:4)+NH4	PI	(17:0_20:4)	(17:0)	(20:4)	0	890.575	C46 H85 O13 N1 P1	860082	745557	535478	566284	621206	643815	543828	560516	346143	592157	417888	469296	562098	345539	525541	669423	367690	511488	368572	284734	290965	335956	600611	552486	814778	435540	550066	647273	548844	551977	616620	0.781026	0.0397289	0.888557	0.357173
PI(18:0_22:4)	PI(40:4)+NH4	PI	(18:0_22:4)	(18:0)	(22:4)	0	932.622	C49 H91 O13 N1 P1	1.40931e+06	1.11484e+06	1.14598e+06	1.35881e+06	1.12295e+06	1.10382e+06	792592	1.28252e+06	911439	1.56133e+06	1.0605e+06	1.28506e+06	786206	736926	1.2803e+06	954208	810323	1.12576e+06	739021	512283	781309	569543	1.07372e+06	1.39447e+06	1.34e+06	814281	1.0931e+06	928015	973969	997701	1.13659e+06	0.703646	0.0214982	0.88846	0.277689
PS(19:1_18:0)	PS(37:1)+Na	PS	(19:1_18:0)	(19:1)	(18:0)	0	826.557	C43 H82 O10 N1 P1 Na1	7.90857e+06	7.40647e+06	4.17713e+06	1.92859e+06	4.89596e+06	4.47996e+06	2.04842e+06	3.94661e+06	1.67046e+06	6.4739e+06	1.02188e+07	4.37202e+06	4.92859e+06	7.24246e+06	3.88325e+06	2.73164e+06	1.90861e+06	5.53851e+06	8.94976e+06	6.18851e+06	1.56389e+06	3.67341e+06	4.47975e+06	4.88159e+06	7.08765e+06	9.82192e+06	5.75413e+06	6.52931e+06	2.44721e+06	4.60308e+06	6.47562e+06	1.05754	0.753996	1.44546	0.207332
[truncated: 369 more rows]
